# Supplementary material for: Signal-strapping as a protein-sequence search method for the discovery of metalloproteins
Source: Nat Commun. 2025 Oct 20;16:9244. doi: 10.1038/s41467-025-64309-x (PMC12537917; doi:10.1038/s41467-025-64309-x)
Supplement: Supplementary file 7 — Source Data [file 41467_2025_64309_MOESM7_ESM.zip › Source Data 2.xlsx]

## Sheet: Supplementary Fig. 2 A
Function	Count of Function	Function	Count of Function
none	466	none	466
DUF4198; InterPro=IPR019613	200	DUF4198; InterPro=IPR019613	200
TonB_dep_Rec; Plug; InterPro=IPR037066; IPR036942; IPR000531; IPR012910; IPR039426	121	TonB_dep_Rec; Plug; InterPro=IPR037066; IPR036942; IPR000531; IPR012910; IPR039426	121
ABC_tran; InterPro=IPR027417; IPR003439; IPR003593	59	ABC_tran; InterPro=IPR027417; IPR003439; IPR003593	59
RHH_1; NikR_C; InterPro=IPR013321; IPR027271; IPR022988; IPR002145; IPR014864; IPR010985; IPR045865	51	RHH_1; NikR_C; InterPro=IPR013321; IPR027271; IPR022988; IPR002145; IPR014864; IPR010985; IPR045865	51
HTH_1; LysR_substrate; InterPro=IPR036388; IPR000847; IPR005119; IPR036390	50	HTH_1; LysR_substrate; InterPro=IPR036388; IPR000847; IPR005119; IPR036390	50
CbiM; InterPro=IPR002751	42	CbiM; InterPro=IPR002751	42
ABC_tran; InterPro=IPR027417; IPR003439; IPR003593; IPR015856	38	ABC_tran; InterPro=IPR027417; IPR003439; IPR003593; IPR015856	38
TctC; InterPro=IPR042100; IPR005064	34	TctC; InterPro=IPR042100; IPR005064	34
BPD_transp_1; InterPro=IPR035906; IPR000515	34	BPD_transp_1; InterPro=IPR035906; IPR000515	34
HupE_UreJ; InterPro=IPR007038	32
TonB_dep_Rec; Plug; InterPro=IPR037066; IPR036942; IPR000531; IPR012910; IPR039426; IPR010105	29
FUR; InterPro=IPR036388; IPR043135; IPR002481; IPR036390	25
Urease_gamma; InterPro=IPR036463; IPR012010; IPR002026	22
RibD_C; InterPro=IPR024072; IPR002734	22
Urease_alpha; Amidohydro_1; InterPro=IPR011059; IPR005848; IPR011612; IPR006680; IPR017951; IPR032466	21
Urease_beta; InterPro=IPR036461; IPR002019	21
UreF; InterPro=IPR038277; IPR002639	21
UreE_N; UreE_C; InterPro=IPR012406; IPR004029; IPR007864; IPR036118	21
PAPS_reduct; InterPro=IPR014729; IPR011784; IPR002500	21
PDZ_2; Trypsin_2; InterPro=IPR036034; IPR001478; IPR001940; IPR009003	21
GGACT; InterPro=IPR009288; IPR036568; IPR013024	21
CbiQ; InterPro=IPR003339	21
ABC; 3; InterPro=IPR037294; IPR001626	21
Rrf2; InterPro=IPR036388; IPR000944; IPR036390	20
ZnuA; InterPro=IPR006127; IPR035520	20
cobW; CobW_C; InterPro=IPR036627; IPR027417; IPR047920; IPR003495; IPR011629	20
DUF34_NIF3; InterPro=IPR002678; IPR036069	20
LysE; InterPro=IPR001123	19
MFS_1; InterPro=IPR036259; IPR011701; IPR020846	19
BcrAD_BadFG; InterPro=IPR002731; IPR043129	19
Rod; binding; InterPro=IPR019301	18
AsnC_trans_reg; HTH_24; InterPro=IPR036388; IPR019887; IPR000485; IPR019888; IPR036390; IPR011008; IPR011991	18
Histidinol_dh; InterPro=IPR012131; IPR022695; IPR016161	17
MlaE; InterPro=IPR030802; IPR003453	17
DAO; InterPro=IPR036188; IPR023080; IPR006076	17
Aminotran_1_2; InterPro=IPR015421; IPR015422; IPR005861; IPR004839; IPR015424	17
Bac_export_1; InterPro=IPR002010; IPR006303	17
STAS_2; InterPro=IPR036513; IPR002645	16
MlaC; InterPro=IPR042245; IPR008869	16
MlaD; InterPro=IPR003399; IPR030970	16
HisG; InterPro=IPR024893; IPR013820; IPR001348	16
Metallophos; InterPro=IPR042281; IPR042283; IPR004843; IPR029052; IPR026575	16
NiFeSe_Hases; InterPro=IPR029014; IPR001501	16
ABC_tran; TOBE_2; InterPro=IPR027417; IPR003439; IPR013611; IPR003593; IPR008995	16
EPSP_synthase; InterPro=IPR036968; IPR005750; IPR001986; IPR013792	16
BolA; InterPro=IPR036065; IPR002634	16
DUF11; IPTL-CTERM; InterPro=IPR013783; IPR001434; IPR026442	15
Acyltransferase; InterPro=IPR002123	15
EamA; InterPro=IPR000620	15
Oxidored_q6; NiFe_hyd_SSU_C; InterPro=IPR037024; IPR037148; IPR006137; IPR027394; IPR001821	14
PilZ; InterPro=IPR009875	14
TauD; InterPro=IPR042098; IPR003819	14
Response_reg; Sigma54_activat; HTH_8; InterPro=IPR027417; IPR001789; IPR002078; IPR002197; IPR003593; IPR009057; IPR011006	13
FKBP_C; InterPro=IPR046357; IPR001179	13
Nitroreductase; InterPro=IPR000415; IPR029479	13
AIRS; AIRS_C; InterPro=IPR036921; IPR036676; IPR016188; IPR010918; IPR011854	13
BPD_transp_2; InterPro=IPR001851; IPR017779	13
Sulfatase; Sulfatase_C; InterPro=IPR017850; IPR000917	12
PTA_PTB; DRTGG; AAA_26; InterPro=IPR028979; IPR042112; IPR042113; IPR027417; IPR002505; IPR010766; IPR016475; IPR004614	12
UreD; InterPro=IPR002669	12
ABC_tran; InterPro=IPR027417; IPR003439; IPR003593; IPR017780	12
BPD_transp_2; InterPro=IPR001851; IPR043428; IPR017778	12
TetR_N; TetR_C_6; InterPro=IPR017757; IPR001647; IPR039538; IPR009057; IPR036271	11
none; InterPro=IPR001647; IPR009057	11
HupE_UreJ_2; InterPro=IPR032809	11
DUF3565; InterPro=IPR021948	11
ABM; InterPro=IPR007138; IPR011008	11
Peripla_BP_5; InterPro=IPR000709; IPR028082; IPR017777	10
MotA_ExbB; InterPro=IPR002898	10
GST_C; GST_N_2; InterPro=IPR004046; IPR004045; IPR010987; IPR040079; IPR036282; IPR036249	10
HD_3; InterPro=IPR006674; IPR039356; IPR003607	10
DUF2938; InterPro=IPR021329	10
Abhydrolase_1; InterPro=IPR029058; IPR000073	10
ADH_zinc_N; ADH_N; InterPro=IPR013149; IPR013154; IPR020843; IPR011032; IPR036291; IPR014189	10
DUF3750; InterPro=IPR022224	10
ABC_tran; BCA_ABC_TP_C; InterPro=IPR027417; IPR003439; IPR032823; IPR003593; IPR017781	10
Asparaginase_II; InterPro=IPR010349	10
TetR_N; TetR_C_3; InterPro=IPR001647; IPR013573; IPR009057; IPR036271	9
Ribonuc_L; PSP; InterPro=IPR035959; IPR006175	9
HypD; InterPro=IPR042243; IPR042244; IPR002780	9
Flavodoxin_2; InterPro=IPR029039; IPR003680	9
Fer2; InterPro=IPR012675; IPR001041; IPR036010	9
Bestrophin; InterPro=IPR021134; IPR044669	9
Amidohydro_3; InterPro=IPR011059; IPR013108; IPR032466	9
YjbR; InterPro=IPR007351	8
OpuAC; InterPro=IPR007210; IPR017783	8
Phenol_MetA_deg; InterPro=IPR025737	8
GTP_EFTU; APS_kinase; GTP_EFTU_D2; InterPro=IPR027417; IPR011779; IPR002891; IPR000795; IPR004161; IPR009000; IPR009001; IPR005225; IPR044138; IPR044139; IPR041757	8
GerE; InterPro=IPR036388; IPR000792; IPR016032	8
GTP_EFTU; APS_kinase; InterPro=IPR027417; IPR011779; IPR002891; IPR000795; IPR009000; IPR009001; IPR005225; IPR044138; IPR044139; IPR041757	8
NMT1; InterPro=IPR015168; IPR027939	8
FAD_binding_4; InterPro=IPR016169; IPR006094; IPR016166; IPR016164; IPR036318	8
MarR_2; InterPro=IPR036388; IPR000835; IPR036390	8
Creatininase; InterPro=IPR024087; IPR003785	8
DeoRC; HTH_DeoR; InterPro=IPR014036; IPR001034; IPR037171; IPR036390	8
AFG1_ATPase; InterPro=IPR027417; IPR030870; IPR005654	8
Acetyltransf_1; InterPro=IPR000182; IPR016181	8
CooT; InterPro=IPR019300	8
tRNA; synt_1b; InterPro=IPR014729; IPR024109; IPR002305; IPR002306; IPR036913	7
Rhodanese; InterPro=IPR036388; IPR036873; IPR001763; IPR001845; IPR036390; IPR011991	7
ExbD; InterPro=IPR003400	7
GSHPx; InterPro=IPR000889; IPR036249	7
DUF308	7
ECH_1; Formyl_trans_N; Formyl_trans_C; InterPro=IPR001753; IPR002376; IPR005793; IPR009188; IPR047180; IPR011034; IPR029045; IPR036477	7
CbiQ; InterPro=IPR003339; IPR012809	7
DUF1043; InterPro=IPR009386	7
p450; Fer2; FAD_binding_6; InterPro=IPR036396; IPR012675; IPR039261; IPR001128; IPR001041; IPR008333; IPR002397; IPR017927; IPR036010; IPR017938	6
SNARE_assoc; InterPro=IPR032816	6
Peripla_BP_2; InterPro=IPR002491	6
Sigma70_r2; Sigma70_r4_2; InterPro=IPR036388; IPR007627; IPR013249; IPR039425; IPR013324; IPR013325; IPR014284	6
PepSY; PepSY_TM; InterPro=IPR025711; IPR005625	6
FAA_hydrolase; InterPro=IPR036663; IPR011234	6
Methyltransf_11; InterPro=IPR029063; IPR013216	6
GST_C; GST_N_2; InterPro=IPR004046; IPR004045; IPR010987; IPR036282; IPR036249	6
Acyl-CoA_dh_1; Acyl-CoA_dh_M; Acyl-CoA_dh_N; AcylCoA_DH_N; Acyl-CoA_dh_C; InterPro=IPR037069; IPR046373; IPR009075; IPR006091; IPR013786; IPR020953; IPR025878; IPR036250; IPR009100	6
CbiM; DUF4198; InterPro=IPR002751; IPR019613	6
EAL; GGDEF; GAF; PAS_4; InterPro=IPR035919; IPR029016; IPR043128; IPR001633; IPR000160; IPR003018; IPR013656; IPR012226; IPR000700; IPR029787; IPR035965; IPR000014	6
EAL; GGDEF; InterPro=IPR035919; IPR043128; IPR001633; IPR000160; IPR000644; IPR046342; IPR029787	6
TetR_N; InterPro=IPR001647; IPR009057	5
PepSY_TM; InterPro=IPR005625	5
Response_reg; InterPro=IPR001789; IPR011006	5
FBPase; FBPase_C; InterPro=IPR000146; IPR033391; IPR044015; IPR028343	5
FecCD; InterPro=IPR037294; IPR000522	5
GST_C; GST_N; InterPro=IPR004046; IPR004045; IPR010987; IPR040079; IPR036282; IPR036249	5
IclR; HTH_IclR; InterPro=IPR036388; IPR029016; IPR014757; IPR005471; IPR036390	5
DAO; InterPro=IPR036188; IPR006076	5
23S_rRNA_IVP; InterPro=IPR036583; IPR012657	5
cobW; InterPro=IPR027417; IPR003495; IPR004392	5
cobW; InterPro=IPR027417; IPR004400; IPR003495	5
Beta; lactamase; InterPro=IPR012338; IPR001466	5
BPD_transp_2; InterPro=IPR001851	5
PNP_UDP_1; InterPro=IPR035994; IPR010049; IPR000845	4
PCuAC; InterPro=IPR036182; IPR007410	4
PNP_UDP_1; AMNp_N; InterPro=IPR037109; IPR035994; IPR011271; IPR000845; IPR018953	4
TonB_C; InterPro=IPR037682; IPR003538; IPR006260	4
Pantoate_transf; InterPro=IPR040442; IPR003700; IPR015813	4
TonB_C; InterPro=IPR037682; IPR006260	4
RF-1; PCRF; InterPro=IPR004374; IPR000352; IPR005139; IPR045853	4
SdiA; regulated; InterPro=IPR009722	4
HisKA; HATPase_c; PAS_4; InterPro=IPR036890; IPR003661; IPR003594; IPR013656; IPR004358; IPR005467; IPR000014; IPR036097; IPR035965	4
HisKA; HATPase_c; PAS_4; InterPro=IPR036890; IPR003661; IPR003594; IPR013656; IPR004358; IPR005467; IPR000014; IPR000700; IPR036097; IPR035965	4
NUDIX; InterPro=IPR000086; IPR015797	4
GST_N; GST_C_2; InterPro=IPR004045; IPR010987; IPR036282; IPR036249	4
HlyD_D23; InterPro=IPR032317; IPR006143	4
EAL; CBS; GGDEF; InterPro=IPR035919; IPR043128; IPR001633; IPR000644; IPR000160; IPR046342; IPR029787	4
adh_short; InterPro=IPR002347; IPR036291	4
adh_short_C2; InterPro=IPR002347; IPR036291	4
Aminotran_5; InterPro=IPR015421; IPR015422; IPR022278; IPR000192; IPR015424	4
DctM; InterPro=IPR010656; IPR004681	4
Arabinose_bd; HTH_18; InterPro=IPR032687; IPR018060; IPR020449; IPR009057	4
DUF1508; InterPro=IPR010879; IPR036913	4
Cdd1; InterPro=IPR021725	4
tRNA-synt_2; tRNA_anti-codon; InterPro=IPR012340; IPR045864; IPR002313; IPR004364; IPR004365; IPR034762; IPR018149; IPR006195; IPR044136	3
Pribosyltran; InterPro=IPR029057; IPR000836	3
Pantoate_ligase; InterPro=IPR042176; IPR014729; IPR003721	3
Rhodanese; HTH_20; InterPro=IPR036388; IPR036873; IPR001763; IPR001845; IPR036390; IPR011991	3
TonB_dep_Rec; Plug; InterPro=IPR036942; IPR000531; IPR012910; IPR039426	3
PGA_cap; InterPro=IPR029052; IPR019079	3
Sulfatase; InterPro=IPR017850; IPR000917	3
Rhodanese; InterPro=IPR036873; IPR001763	3
Peripla_BP_5; InterPro=IPR028082; IPR017777	3
Rotamase_2; InterPro=IPR000297	3
PS_Dcarbxylase; InterPro=IPR033178; IPR003817; IPR033177	3
SBP_bac_6	3
tRNA-synt_1c; tRNA-synt_1c_C; tRNA-synt_1c_C2; InterPro=IPR020056; IPR014729; IPR022861; IPR020058; IPR020059; IPR049437; IPR000924; IPR011035; IPR004514	3
SCO1; SenC; InterPro=IPR003782; IPR013766; IPR036249	3
UPF0016; InterPro=IPR001727	3
PIN; InterPro=IPR002716; IPR029060	3
YdjM; InterPro=IPR007404	3
MlrC_C; DUF1485; InterPro=IPR010799; IPR015995	3
GTP_EFTU; APS_kinase; GTP_EFTU_D2; InterPro=IPR027417; IPR011779; IPR000795; IPR004161; IPR009000; IPR009001; IPR005225; IPR002891; IPR044138; IPR044139; IPR041757	3
Esterase; InterPro=IPR029058; IPR000801	3
Fer2; Fer2_2; InterPro=IPR012675; IPR001041; IPR002888; IPR036884; IPR036010	3
MerR_2	3
GST_C; GST_N; InterPro=IPR004046; IPR004045; IPR010987; IPR036282; IPR036249	3
FecR; DUF4880; InterPro=IPR006860; IPR032623; IPR012373	3
GntR; FCD; InterPro=IPR036388; IPR008920; IPR000524; IPR011711; IPR036390	3
NTP_transf_2; InterPro=IPR043519; IPR002934	3
F_bP_aldolase; InterPro=IPR013785; IPR000771; IPR006412	3
MarR_2; InterPro=IPR036388; IPR000835; IPR039422; IPR036390	3
none; InterPro=IPR008972	3
Methyltransf_25; InterPro=IPR029063; IPR041698	3
none; InterPro=IPR013783	3
MMR_HSR1; KH_dom-like; InterPro=IPR015946; IPR027417; IPR016484; IPR006073; IPR032859; IPR031166; IPR005225	3
none; InterPro=IPR036679	3
Hydrolase_4; InterPro=IPR029058; IPR022742	3
none; InterPro=IPR013784	3
HSP20; InterPro=IPR008978; IPR002068; IPR031107	3
HTH_18; InterPro=IPR018060; IPR020449; IPR009057	3
LacI; Peripla_BP_3; InterPro=IPR010982; IPR000843; IPR046335; IPR028082	3
ABC_tran; ABC_membrane; InterPro=IPR036640; IPR027417; IPR003439; IPR011527; IPR039421; IPR003593	3
2OG; FeII_Oxy_5; InterPro=IPR012668	3
DeoRC; HTH_DeoR; InterPro=IPR036388; IPR014036; IPR001034; IPR037171; IPR036390	3
Epimerase; InterPro=IPR011912; IPR001509; IPR036291	3
ABC_tran; InterPro=IPR027417; IPR003439; IPR015856	3
Citrate_synt; InterPro=IPR016143; IPR016142; IPR002020; IPR024176; IPR036969; IPR011278	3
DctQ; InterPro=IPR007387	3
Abhydrolase_1; InterPro=IPR029058; IPR000073; IPR000639	3
DHH; DHHA1; RecJ_OB; InterPro=IPR001667; IPR003156; IPR041122; IPR038763; IPR004610	3
CRCB; InterPro=IPR003691	3
DsbC_N; Thioredoxin_2; InterPro=IPR009094; IPR018950; IPR012336; IPR036249; IPR033954	3
CreA; InterPro=IPR010292	3
ABC_tran; oligo_HPY; InterPro=IPR027417; IPR003439; IPR013563; IPR003593	3
DCC1; like; InterPro=IPR007263	3
DnaJ; DnaJ_C; InterPro=IPR036869; IPR001623; IPR002939; IPR008971; IPR004640	3
PTS_IIB; InterPro=IPR003501; IPR013011; IPR036095	2
PAF; AH_p_II; InterPro=IPR029058; IPR016986	2
rve; HTH_21; rve_2; InterPro=IPR036397; IPR048020; IPR001584; IPR025948; IPR012337	2
YjdM; YjdM_Zn_Ribbon; InterPro=IPR013988; IPR013987; IPR004624	2
PTPS; InterPro=IPR038418; IPR007115	2
YkuD_2; InterPro=IPR032676	2
Transgly_assoc; InterPro=IPR007341	2
Ribonuc_red_lgC; InterPro=IPR000788; IPR013344	2
Penicillinase_R; InterPro=IPR036388; IPR005650; IPR036390	2
SMC_ScpA; InterPro=IPR023093; IPR003768	2
UvrA_DNA-bind; UvrA_inter; InterPro=IPR027417; IPR041552; IPR041102; IPR003439; IPR004602	2
SmpA_OmlA; InterPro=IPR037873; IPR007450	2
RrnaAD; InterPro=IPR023165; IPR029063; IPR011530; IPR001737; IPR020598	2
PMI_typeI_cat; MPI_cupin_dom; InterPro=IPR014710; IPR046457; IPR049071; IPR014628; IPR011051	2
TonB_dep_Rec; STN; Plug; InterPro=IPR037066; IPR036942; IPR000531; IPR011662; IPR012910; IPR039426; IPR010105	2
SnoaL_2; InterPro=IPR037401; IPR032710	2
Transposase_mut; InterPro=IPR001207	2
SoxD; InterPro=IPR038561; IPR006279	2
OmpA; InterPro=IPR036737; IPR006665	2
SspB; InterPro=IPR036760; IPR007481	2
PEP_mutase; InterPro=IPR040442; IPR012695; IPR015813; IPR039556	2
ParE_toxin; InterPro=IPR035093; IPR007712	2
PALP; InterPro=IPR036052; IPR001926	2
SUI1; InterPro=IPR001950; IPR005872; IPR036877	2
OmpA; MotB_plug; InterPro=IPR036737; IPR006665; IPR025713	2
Sulfatase; Choline_sulf_C; InterPro=IPR017850; IPR000917; IPR025863; IPR017785	2
TonB_dep_Rec; InterPro=IPR036942; IPR000531; IPR039426	2
Ribonuc_red_lgN; Ribonuc_red_lgC; InterPro=IPR013509; IPR000788; IPR008926; IPR013344	2
TonB_dep_Rec; Plug; InterPro=IPR037066; IPR036942; IPR000531; IPR012910	2
Ribosomal_S30AE; InterPro=IPR036567; IPR003489	2
Response_reg; GGDEF; InterPro=IPR043128; IPR001789; IPR000160; IPR011006; IPR029787	2
Sulfate_transp; STAS; InterPro=IPR036513; IPR011547; IPR002645; IPR001902	2
TPP_enzyme_M; TPP_enzyme_C; TPP_enzyme_N; InterPro=IPR012000; IPR011766; IPR012001; IPR045229; IPR029035; IPR029061; IPR012846; IPR039368	2
SurA_N; Rotamase_3; InterPro=IPR046357; IPR023034; IPR015391; IPR000297; IPR027304	2
Transket_pyr; Transketolase_C; DXP_synthase_N; InterPro=IPR009014; IPR005477; IPR005475; IPR033248; IPR029061	2
UvrD_C_2; AAA_30; HHH_4; HHH_5; SH3_13; InterPro=IPR027417; IPR006345; IPR027785; IPR029493; IPR041451; IPR003583; IPR003593; IPR010994	2
TrmO; InterPro=IPR036414; IPR023370; IPR040372; IPR036413	2
PEP; CTERM; InterPro=IPR013424	2
tRNA-synt_1e; DALR_2; InterPro=IPR014729; IPR015803; IPR032678; IPR015273; IPR024909; IPR009080	2
TetR_N; InterPro=IPR001647; IPR009057; IPR036271	2
tRNA-synt_2b; HGTP_anticodon; tRNA_SAD; InterPro=IPR045864; IPR036621; IPR002320; IPR002314; IPR004154; IPR012947; IPR006195; IPR018163; IPR033728; IPR047246	2
Orn_Arg_deC_N; Arg_decarb_HB; Arg_decarbox_C; InterPro=IPR009006; IPR029066; IPR002985; IPR022644; IPR040634; IPR041128; IPR000183	2
Ubie_methyltran; InterPro=IPR029063; IPR004033	2
TetR_N; TetR_C_41; InterPro=IPR001647; IPR049484; IPR009057	2
UPF0060; InterPro=IPR003844	2
Oxidored_FMN; InterPro=IPR013785; IPR001155; IPR044152	2
Response_reg; LytTR; InterPro=IPR001789; IPR007492; IPR046947; IPR011006	2
THF_DHG_CYH; THF_DHG_CYH_C; InterPro=IPR000672; IPR020630; IPR020631; IPR036291; IPR046346	2
UvrA_DNA-bind; UvrA_inter; InterPro=IPR013815; IPR027417; IPR004602; IPR041552; IPR041102; IPR003439	2
Thioredoxin_4; InterPro=IPR012336; IPR036249; IPR023205	2
Ribonuc_L; PSP; InterPro=IPR035959; IPR006175; IPR038743	2
TOBE; InterPro=IPR005116; IPR004606; IPR008995	2
PNTB; InterPro=IPR034300; IPR012136; IPR029035	2
Peripla_BP_6; InterPro=IPR028081; IPR028082	2
PolyA_pol; PolyA_pol_arg_C; PolyA_pol_RNAbd; InterPro=IPR043519; IPR010206; IPR002646; IPR025866; IPR032828	2
Sel_put; InterPro=IPR007423	2
SBP_bac_5; InterPro=IPR000914; IPR030678; IPR039424	2
FA_synthesis; InterPro=IPR012281; IPR003664	2
NosL; InterPro=IPR008719	2
none; InterPro=IPR011761	2
GntR; InterPro=IPR036388; IPR000524; IPR036390	2
malic; PTA_PTB; Malic_M; InterPro=IPR037062; IPR042112; IPR042113; IPR012301; IPR002505; IPR012302; IPR012188; IPR036291; IPR046346; IPR045213	2
FdhD; NarQ; InterPro=IPR003786; IPR016193	2
Flavoprotein; InterPro=IPR036551; IPR003382	2
Exonuc_VII_L; tRNA_anti_2; InterPro=IPR003753; IPR020579; IPR025824	2
none; InterPro=IPR033469	2
Formyl_trans_N; InterPro=IPR004810; IPR002376; IPR036477; IPR045865; IPR044074; IPR041729	2
KicB; MukF_M; MukF_C; InterPro=IPR036388; IPR038198; IPR036141; IPR033439; IPR033440; IPR033441; IPR036390	2
GTP_EFTU; APS_kinase; InterPro=IPR027417; IPR011779; IPR000795; IPR009000; IPR009001; IPR005225; IPR002891; IPR044138; IPR044139; IPR041757	2
MCPsignal; HAMP; dCache_1; InterPro=IPR004089; IPR003660; IPR033479; IPR029151	2
GTP_EFTU; EFG_C; GTP_EFTU_D2; LepA_C; InterPro=IPR038363; IPR027417; IPR006297; IPR000795; IPR000640; IPR004161; IPR013842; IPR009000; IPR035647; IPR005225; IPR035654	2
MukE; InterPro=IPR042038; IPR042037; IPR007385	2
GTP_EFTU; GTP_EFTU_D2; RF3_C; InterPro=IPR038467; IPR027417; IPR004548; IPR000795; IPR004161; IPR032090; IPR009000; IPR035647; IPR005225; IPR041732	2
FliG_C; FliG_M; FliG_N; InterPro=IPR023087; IPR032779; IPR028263; IPR000090; IPR011002	2
HATPase_c; PAS_4; InterPro=IPR036890; IPR003594; IPR013656; IPR004358; IPR005467; IPR000014; IPR000700; IPR003661; IPR036097; IPR035965	2
none; InterPro=IPR027266	2
Fer2; FAD_binding_5; Fer2_2; CO_deh_flav_C; InterPro=IPR012675; IPR016167; IPR016169; IPR001041; IPR002346; IPR002888; IPR005107; IPR012175; IPR016166; IPR016208; IPR036884; IPR036010; IPR036683; IPR036318; IPR014307	2
none; InterPro=IPR038765	2
His_Phos_1; InterPro=IPR029033; IPR013078	2
Ion_trans_2; InterPro=IPR013099	2
FtsX; MacB_PCD; InterPro=IPR003838; IPR025857	2
LptD_N; LptD; InterPro=IPR020889; IPR005653; IPR007543	2
FUSC_2; InterPro=IPR049453	2
Ferrochelatase; InterPro=IPR001015; IPR033644; IPR033659	2
HMA; InterPro=IPR006121; IPR036163	2
MerR_1; InterPro=IPR000551; IPR047057; IPR009061	2
HMGL; like; InterPro=IPR013785; IPR000891; IPR043594	2
MotA_ExbB; InterPro=IPR002898; IPR047055	2
GCV_T; Pyr_redox_2; GCV_T_C; Fer2_4; SO_alpha_A3; InterPro=IPR041854; IPR042204; IPR027266; IPR036188; IPR006222; IPR023753; IPR013977; IPR041117; IPR028896; IPR029043	2
NHL; InterPro=IPR011042	2
HTH_1; InterPro=IPR036388; IPR000847; IPR036390	2
NMT1_2	2
HTH_1; LysR_substrate; InterPro=IPR036388; IPR000847; IPR005119; IPR036390; IPR037423	2
FliH; InterPro=IPR018035	2
FBPase_2; InterPro=IPR029052; IPR009164	2
none; InterPro=IPR015943	2
HTH_Tnp_1; InterPro=IPR002514; IPR009057	2
none; InterPro=IPR029021	2
HupF_HypC; InterPro=IPR001109	2
none; InterPro=IPR036280	2
HxlR; InterPro=IPR036388; IPR002577; IPR036390; IPR011991	2
none; InterPro=IPR038770	2
Hydantoinase_A; Hydantoinase_B; Hydant_A_N; Hydant_A_C; InterPro=IPR002821; IPR003692; IPR008040; IPR049517; IPR045079	2
OEP; InterPro=IPR003423; IPR010131	2
LytR_cpsA_psr; LytR_C; InterPro=IPR004474; IPR027381	2
DUF188; InterPro=IPR003791	2
BPD_transp_1; BPD_transp_1_N; InterPro=IPR035906; IPR000515; IPR045621	2
DUF3460; InterPro=IPR021853	2
CbiZ; InterPro=IPR002808	2
EAL; PAS; GGDEF; PAS_3; InterPro=IPR035919; IPR043128; IPR001633; IPR013767; IPR000160; IPR013655; IPR000014; IPR000700; IPR029787; IPR035965	2
Epimerase; DUF1731; InterPro=IPR001509; IPR013549; IPR036291; IPR010099	2
ACT; ALS_ss_C; InterPro=IPR027271; IPR002912; IPR019455; IPR004789; IPR045865; IPR039557	2
Aminotran_4; InterPro=IPR043132; IPR043131; IPR001544; IPR036038	2
DUF3842; InterPro=IPR024208	2
CstA; CstA_5TM; InterPro=IPR003706; IPR025299	2
adh_short_C2; InterPro=IPR014358; IPR002347; IPR036291	2
Cytochrom_C; InterPro=IPR036909; IPR009056; IPR002324	2
DUF1653; InterPro=IPR037135; IPR023387	2
4HBT; InterPro=IPR006683; IPR033120; IPR040170; IPR029069	2
DUF2162; InterPro=IPR017199	2
DAO; InterPro=IPR036188; IPR006076; IPR001763	2
DUF3348; InterPro=IPR021783	2
AP_endonuc_2; InterPro=IPR013022; IPR026040; IPR036237	2
DUF3597; InterPro=IPR022016	2
AlaDh_PNT_C; AlaDh_PNT_N; PNTB_4TM; InterPro=IPR007698; IPR007886; IPR024605; IPR026255; IPR036291	2
DUF3995; InterPro=IPR025058	2
Chorismate_bind; Aminotran_4; InterPro=IPR043132; IPR043131; IPR005801; IPR015890; IPR001544; IPR019999; IPR036038; IPR005802	2
DUF802; InterPro=IPR008520	2
DctP; InterPro=IPR038404; IPR018389	2
ABC_tran; NIL; InterPro=IPR027417; IPR003439; IPR018449; IPR003593; IPR045865; IPR041701	2
Chorismate_bind; InterPro=IPR005801; IPR015890; IPR019999	2
ABC_tran; BCA_ABC_TP_C; InterPro=IPR027417; IPR003439; IPR032823; IPR003593	2
DEAD; Helicase_C; HRDC; RQC; RecQ_Zn_bind; InterPro=IPR036388; IPR044876; IPR027417; IPR011545; IPR001650; IPR002121; IPR018982; IPR032284; IPR014001; IPR010997; IPR004589; IPR006293	2
DUF1850; InterPro=IPR015001	2
Arginase; InterPro=IPR006035; IPR023696	2
DUF2149; InterPro=IPR018676	2
Ald_Xan_dh_C; MoCoBD_1; MoCoBD_2; InterPro=IPR000674; IPR008274; IPR046867; IPR016208; IPR036856; IPR037165; IPR014309	2
DUF2894; InterPro=IPR021549	2
DFP; InterPro=IPR035929; IPR007085	2
ABC_tran; ABC_tran_Xtn; ABC_tran_CTD; InterPro=IPR037118; IPR027417; IPR003439; IPR032781; IPR032524; IPR003593	2
Amidohydro_1; InterPro=IPR011059; IPR006680; IPR032466; IPR014311	2
Acyl-CoA_dh_1; Acyl-CoA_dh_M; Acyl-CoA_dh_N; InterPro=IPR037069; IPR046373; IPR009075; IPR006091; IPR013786; IPR036250; IPR009100	2
DHO_dh; InterPro=IPR013785; IPR005719; IPR005720; IPR012135	2
ABC_tran; InterPro=IPR027417; IPR003439; IPR015854; IPR003593; IPR017911	2
DNA_photolyase; FAD_binding_7; InterPro=IPR014729; IPR006050; IPR005101; IPR002081; IPR036134; IPR036155	2
Amino_oxidase; InterPro=IPR036188; IPR002937	2
DNA_pol_A; 5_3_exonuc; DNA_pol_A_exo1; 5_3_exonuc_N; InterPro=IPR036397; IPR001098; IPR020045; IPR002562; IPR020046; IPR002298; IPR002421; IPR013520; IPR036279; IPR012337; IPR043502; IPR029060; IPR018320	2
DUF3842; InterPro=IPR024208; IPR036291	2
2-thiour_desulf; DUF1722; InterPro=IPR007553; IPR013560; IPR017087	2
DUF4153; InterPro=IPR025291	2
DSBA; InterPro=IPR001853; IPR014440; IPR036249; IPR044087	2
DUF4331; InterPro=IPR025566	2
ABC_tran; InterPro=IPR027417; IPR003439	2
E1-E2_ATPase; HMA; Hydrolase; InterPro=IPR023299; IPR023214; IPR006121; IPR044492; IPR036163; IPR036412; IPR008250; IPR023298; IPR001757; IPR027256	2
DsrE; InterPro=IPR027396; IPR003787	2
BPD_transp_1; OppC_N; InterPro=IPR035906; IPR000515; IPR025966	2
Aconitase; Aconitase_2_N; Aconitase_B_N; InterPro=IPR036288; IPR015928; IPR015931; IPR015932; IPR001030; IPR015929; IPR015933; IPR004406; IPR036008	2
EAL; GGDEF; InterPro=IPR035919; IPR043128; IPR001633; IPR000160; IPR029787; IPR035965; IPR000014	2
DUF1090; InterPro=IPR009468	2
Amino_oxidase; NAD_binding_8; InterPro=IPR036188; IPR034721; IPR002937	2
ACP_syn_III_C; ACP_syn_III; InterPro=IPR016039; IPR004655; IPR013747; IPR013751	2
Aldedh; InterPro=IPR016163; IPR016162; IPR015590; IPR016161	2
B12-binding_2; MerR_1; InterPro=IPR036594; IPR003759; IPR000551; IPR047057; IPR009061	2
CHMI; InterPro=IPR014347; IPR004220	2
CoA_transf_3; InterPro=IPR044855; IPR023606; IPR003673	2
tRNA_m1G_MT; InterPro=IPR023148; IPR029026; IPR002649; IPR016009; IPR029028	1
PsiE; InterPro=IPR020948; IPR009315	1
UvrD-helicase; UvrD_C; DUF5710; InterPro=IPR013986; IPR027417; IPR014016; IPR014017; IPR043764; IPR000212	1
Ribosomal_L32p; InterPro=IPR002677; IPR044957; IPR011332	1
TonB_dep_Rec; Plug; InterPro=IPR037066; IPR036942; IPR000531; IPR012910; IPR039426; IPR011662; IPR010105	1
Ribosomal_S16; InterPro=IPR023803; IPR000307	1
Uma2; InterPro=IPR008538	1
Ribosomal_S21; InterPro=IPR038380; IPR001911	1
Ribosomal_L13; InterPro=IPR036899; IPR005822; IPR005823	1
Phage_AlpA; InterPro=IPR010260	1
PTS_EIIA_2; InterPro=IPR016152; IPR002178	1
Ribosomal_S9; InterPro=IPR014721; IPR023035; IPR000754; IPR020568	1
Trans_reg_C; InterPro=IPR036388; IPR001867; IPR016032	1
Ribul_P_3_epim; InterPro=IPR013785; IPR000056; IPR026019; IPR011060	1
tRNA; synt_2d; InterPro=IPR045864; IPR022917; IPR002319; IPR006195; IPR004529	1
Ribul_P_3_epim; InterPro=IPR013785; IPR026019; IPR000056; IPR011060	1
Urease_gamma; Urease_beta; InterPro=IPR036461; IPR036463; IPR012010; IPR002019; IPR008223; IPR002026	1
Rieske; InterPro=IPR036922; IPR017941; IPR005805; IPR014349; IPR006317	1
XdhC_CoxI; XdhC_C; InterPro=IPR003777; IPR027051; IPR014308	1
Rieske; LigXa_C; InterPro=IPR036922; IPR017941; IPR045623	1
PseudoU_synth_1; InterPro=IPR020094; IPR020095; IPR001406; IPR020097; IPR020103	1
Rieske; NifU; InterPro=IPR036922; IPR034904; IPR017941; IPR001075	1
Pterin_bind; B12-binding; B12-binding_2; Met_synt_B12; InterPro=IPR036594; IPR037010; IPR011005; IPR000489; IPR006158; IPR003759; IPR004223; IPR011822; IPR036724; IPR033706	1
Rieske; UCR_Fe-S_N; InterPro=IPR036922; IPR017941; IPR019470; IPR005805; IPR014349; IPR006317	1
Putative_PNPOx; PNP_phzG_C; InterPro=IPR012349; IPR000659; IPR011576; IPR019576	1
Rieske; VanA_C; InterPro=IPR036922; IPR017941; IPR044043	1
TP_methylase; InterPro=IPR014776; IPR014777; IPR000878; IPR035996; IPR006366	1
RimK; InterPro=IPR013815; IPR013651; IPR011761	1
Transketolase_N; Transket_pyr; Transketolase_C; InterPro=IPR009014; IPR005474; IPR005475; IPR033248; IPR033247; IPR029061; IPR005478	1
RimM; InterPro=IPR036976; IPR011961; IPR002676; IPR011033; IPR009000	1
Peptidase_S9; InterPro=IPR029058; IPR001375	1
RIO1; InterPro=IPR048148; IPR000719; IPR000687; IPR011009	1
Tyr_Deacylase; InterPro=IPR023509; IPR003732	1
Phage_base_V; Phage_GPD; InterPro=IPR037026; IPR006531; IPR006533; IPR017847	1
Urease_alpha; Amidohydro_1; InterPro=IPR011059; IPR005848; IPR011612; IPR006680; IPR001763; IPR017951; IPR032466	1
PhdYeFM_antitox; InterPro=IPR006442; IPR036165	1
PEP-CTERM; DUF4198; InterPro=IPR013424; IPR019613	1
Rotamase_2; InterPro=IPR000297; IPR027304	1
VF530; InterPro=IPR036361; IPR018668	1
Rotamase; InterPro=IPR046357; IPR000297	1
YHS; FtrD-like; InterPro=IPR007029; IPR018758	1
RPE65; InterPro=IPR004294	1
zf; RING_7; InterPro=IPR003743	1
PEP-utilizers; PPDK_N; PEP-utilizers_C; InterPro=IPR040442; IPR013815; IPR008279; IPR002192; IPR000121; IPR006319; IPR015813; IPR036637	1
PseudoU_synth_2; InterPro=IPR006145; IPR020103	1
PhoX; InterPro=IPR011042; IPR008557	1
Thiolase_N; Thiolase_C; InterPro=IPR016039; IPR020616; IPR020617; IPR002155	1
RskA; InterPro=IPR018764	1
TonB_2; InterPro=IPR006260; IPR014161	1
Rubrerythrin; InterPro=IPR012347; IPR003251; IPR009078	1
Peptidase_M90; InterPro=IPR042252; IPR024079; IPR010384	1
ParD_like; InterPro=IPR021831	1
Pyridox_ox_2; InterPro=IPR012349; IPR024747	1
S-AdoMet_synt_N; S-AdoMet_synt_M; S-AdoMet_synt_C; InterPro=IPR002133; IPR022628; IPR022629; IPR022630; IPR022636	1
Topoisom_bac; Toprim; Toprim_C_rpt; InterPro=IPR013826; IPR013824; IPR013825; IPR028612; IPR013497; IPR006171; IPR000380; IPR003601; IPR003602; IPR023405; IPR005733; IPR034149	1
S; methyl_trans; InterPro=IPR036589; IPR003726	1
TPR_16; InterPro=IPR011990	1
S4_2; InterPro=IPR036986	1
RelA_SpoT; TPR_19; InterPro=IPR011990; IPR043519; IPR007685	1
ZnuA; InterPro=IPR006127	1
TrkA_C; TrkA_N; InterPro=IPR006037; IPR003148; IPR036721; IPR036291	1
PEP; CTERM; InterPro=IPR013424; IPR022472	1
Response_reg; HisKA; Hpt; HATPase_c; PAS_3; PAS_8; PAS_9; InterPro=IPR036641; IPR036890; IPR001789; IPR003661; IPR008207; IPR003594; IPR013655; IPR000014; IPR004358; IPR005467; IPR000700; IPR036097; IPR011006; IPR035965	1
SapC; InterPro=IPR010836	1
Peripla_BP_4; InterPro=IPR025997; IPR028082	1
SBF_like; InterPro=IPR038770; IPR016833	1
TsaD; InterPro=IPR000905; IPR043129; IPR022496	1
SBP_bac_1; InterPro=IPR006059	1
PAS_4; InterPro=IPR013656; IPR000700; IPR035965; IPR000014	1
SBP_bac_3; Gly_transporter; InterPro=IPR001638; IPR005115	1
Pentapeptide	1
SBP_bac_3; InterPro=IPR001638; IPR014337	1
p450; InterPro=IPR036396; IPR001128; IPR002403	1
PALP; tRNA-synt_1e; DALR_2; InterPro=IPR036052; IPR014729; IPR001926; IPR032678; IPR015273; IPR009080; IPR005856	1
OTCace; OTCace_N; InterPro=IPR036901; IPR002082; IPR006131; IPR006132; IPR006130	1
Pkinase; Response_reg; HisKA; GAF; Hpt; HATPase_c; AAA_16; InterPro=IPR036641; IPR029016; IPR036890; IPR027417; IPR000719; IPR001789; IPR003661; IPR003018; IPR008207; IPR003594; IPR041664; IPR004358; IPR005467; IPR036097; IPR011006; IPR011009	1
Ribonuc_L; PSP; InterPro=IPR035959; IPR006175; IPR006056	1
Pkinase; TPR_12; TPR_MalT; InterPro=IPR011990; IPR000719; IPR011009	1
VapB_antitoxin; InterPro=IPR019239	1
SDF; InterPro=IPR036458; IPR001991	1
VWA_2; InterPro=IPR036465; IPR002035	1
PLDc_2; PLDc_N; InterPro=IPR025202; IPR027379; IPR001736	1
YCII; InterPro=IPR005545; IPR011008	1
Plug; InterPro=IPR037066; IPR036942; IPR012910; IPR039426	1
PhaG_MnhG_YufB; InterPro=IPR005133	1
SelO; InterPro=IPR003846	1
YqeY; InterPro=IPR023168; IPR042184; IPR019004; IPR003789	1
ShlB; POTRA_2; InterPro=IPR005565; IPR013686	1
Ribosomal_L19; InterPro=IPR038657; IPR001857; IPR008991	1
SiaC; InterPro=IPR018530	1
TetR_N; TetR_C_29; InterPro=IPR001647; IPR041474; IPR009057; IPR036271	1
Sigma54_activat; HTH_8; InterPro=IPR029016; IPR027417; IPR002078; IPR002197; IPR003593; IPR009057	1
PsiE; InterPro=IPR020948	1
Sigma54_activat; PAS; GAF; HTH_8; InterPro=IPR029016; IPR027417; IPR002078; IPR013767; IPR003018; IPR002197; IPR000014; IPR003593; IPR009057; IPR035965	1
PspC; InterPro=IPR007168	1
Sigma54_activat; PAS; HTH_8; PrpR_N; InterPro=IPR027417; IPR002078; IPR013767; IPR002197; IPR010524; IPR000014; IPR003593; IPR035965; IPR012704	1
Peptidase_M48; InterPro=IPR001915	1
PD40; InterPro=IPR011042	1
TolB_N; PD40; InterPro=IPR011042; IPR007195	1
Sigma70_r4_2; InterPro=IPR036388; IPR013249; IPR039425; IPR013324; IPR014284	1
Peptidase_M56; InterPro=IPR008756	1
SIR2; InterPro=IPR026591; IPR027546; IPR003000; IPR026590; IPR029035	1
TonB_dep_Rec; CarboxypepD_reg; InterPro=IPR037066; IPR036942; IPR000531; IPR039426; IPR008969	1
SIS; GATase_6; InterPro=IPR029055; IPR005855; IPR001347; IPR017932; IPR046348; IPR047084; IPR035466; IPR035490	1
TonB_dep_Rec; Plug; CarbopepD_reg_2; InterPro=IPR037066; IPR036942; IPR000531; IPR012910; IPR039426; IPR008969	1
SLT_2; InterPro=IPR031304; IPR043426; IPR023346; IPR011970	1
Pyr_redox_2; InterPro=IPR036188; IPR023753	1
SLT; TPR_6; InterPro=IPR011990; IPR008258; IPR008939; IPR023346	1
Radical_SAM; Fer4_7; InterPro=IPR013785; IPR007197; IPR017896; IPR012839; IPR034457; IPR040074	1
PDDEXK_9; AAA-ATPase_like; InterPro=IPR012547; IPR018631	1
Radical_SAM; LIAS_N; InterPro=IPR013785; IPR003698; IPR007197; IPR031691; IPR006638	1
Peptidase_C13; InterPro=IPR001096; IPR029030	1
TP_methylase; InterPro=IPR014776; IPR014777; IPR000878; IPR012382; IPR035996; IPR006364	1
Peptidase_M1; DUF3458; DUF3458_C; Peptidase_M1_N; InterPro=IPR027268; IPR037144; IPR042097; IPR038438; IPR014782; IPR035414; IPR024601; IPR045357; IPR001930; IPR012779	1
Rce1; like; InterPro=IPR003675; IPR042150	1
SNF; InterPro=IPR000175; IPR037272	1
TPS; InterPro=IPR012334; IPR008638; IPR011050	1
Polbeta; InterPro=IPR043519; IPR041633	1
Transglut_core; InterPro=IPR002931; IPR038765	1
SO_alpha_A3; InterPro=IPR041854; IPR041117	1
Peptidase_S11; InterPro=IPR012338; IPR001967; IPR018044	1
Sod_Cu; InterPro=IPR036423; IPR001424; IPR024134	1
Response_reg; HD_5; InterPro=IPR001789; IPR006674; IPR037522; IPR003607; IPR011006	1
Peptidase_M16; Peptidase_M16_C; InterPro=IPR011765; IPR007863; IPR011249	1
Response_reg; HisKA; HATPase_c; PAS_4; InterPro=IPR036890; IPR001789; IPR003661; IPR003594; IPR013656; IPR004358; IPR005467; IPR000014; IPR036097; IPR011006; IPR035965	1
Spermine_synth; InterPro=IPR029063; IPR036259	1
tRNA_U5; meth_tr; InterPro=IPR029063; IPR011869; IPR010280	1
Spermine_synth; InterPro=IPR036259; IPR029063	1
tRNA-synt_1d; Arg_tRNA_synt_N; DALR_1; InterPro=IPR036695; IPR014729; IPR001278; IPR035684; IPR005148; IPR008909; IPR009080	1
SpoIIE; InterPro=IPR036457; IPR001932	1
ParE; like_toxin; InterPro=IPR035093; IPR031552	1
SPOR; InterPro=IPR036680; IPR007730	1
Response_reg; Trans_reg_C; InterPro=IPR036388; IPR001789; IPR001867; IPR039420; IPR011006	1
SpoU_methylase; InterPro=IPR029026; IPR016914; IPR001537; IPR029028	1
Trypsin_2; InterPro=IPR001940; IPR009003	1
SPOUT_MTase; InterPro=IPR029026; IPR003742; IPR029028	1
TsaD; InterPro=IPR022450; IPR000905; IPR017861; IPR043129	1
SpvB; Colicin_D; TcdB_toxin_midN; FG-GAP_3; InterPro=IPR037178; IPR003284; IPR024440; IPR022045; IPR038233; IPR028994; IPR022385	1
UbiA; InterPro=IPR044878; IPR006369; IPR000537	1
SRP54; SRP54_N; SRP_SPB; InterPro=IPR036891; IPR042101; IPR027417; IPR000897; IPR013822; IPR004125; IPR022941; IPR003593; IPR036225; IPR004780	1
UDPG_MGDP_dh; UDPG_MGDP_dh_C; UDPG_MGDP_dh_N; InterPro=IPR013328; IPR014026; IPR014027; IPR001732; IPR017476; IPR028357; IPR008927; IPR036291; IPR036220	1
SRP54; SRP54_N; SRP_SPB; InterPro=IPR036891; IPR042101; IPR027417; IPR022941; IPR000897; IPR013822; IPR004125; IPR003593; IPR004780	1
UPF0004; TRAM; Radical_SAM; InterPro=IPR038135; IPR023404; IPR006463; IPR013848; IPR002792; IPR007197; IPR005839; IPR006638	1
SSF; InterPro=IPR038377; IPR001734	1
PAS; HATPase_c; InterPro=IPR036890; IPR013767; IPR003594; IPR004358; IPR005467; IPR000014; IPR000700; IPR003661; IPR036097; IPR035965	1
Polysacc_deac_1; InterPro=IPR002509; IPR011330	1
p450; InterPro=IPR036396; IPR001128; IPR002397	1
Porin_4; InterPro=IPR023614; IPR033900; IPR002299	1
PfkB; InterPro=IPR029056; IPR011611; IPR011913	1
Sugar_tr; InterPro=IPR036259; IPR005828; IPR020846	1
PG_binding_1; InterPro=IPR036366; IPR002477; IPR036365	1
POTRA_2; InterPro=IPR013686	1
PALP; InterPro=IPR036052; IPR023026; IPR001926; IPR006654	1
Ppx; GppA; InterPro=IPR003695; IPR043129	1
UvrA_DNA-bind; UvrA_inter; InterPro=IPR013815; IPR027417; IPR041552; IPR041102; IPR003439; IPR003593; IPR004602	1
Peptidase_M16; Peptidase_M16_C; M16C_assoc; InterPro=IPR011765; IPR007863; IPR013578; IPR011249	1
Ribonuc_L; PSP; InterPro=IPR035959; IPR006175; IPR035709	1
PRK; InterPro=IPR027417; IPR006083	1
UvrD-helicase; UvrD_C; PcrA_UvrD_tudor; InterPro=IPR013986; IPR027417; IPR014016; IPR014017; IPR000212	1
Pro_racemase; InterPro=IPR008794	1
VasX_N; InterPro=IPR046864	1
PrpF; InterPro=IPR007400; IPR012709	1
Virul_fac_BrkB; InterPro=IPR017039	1
T2SSC; PDZ_2; InterPro=IPR036034; IPR024961; IPR001478	1
Xan_ur_permease; InterPro=IPR006043; IPR006042	1
T2SSE; MshEN; InterPro=IPR027417; IPR001482; IPR007831; IPR003593; IPR037257	1
XdhC_CoxI; XdhC_C; InterPro=IPR003777; IPR027051; IPR036291; IPR014308	1
TAL_FSA; InterPro=IPR013785; IPR004730; IPR001585	1
PGK; InterPro=IPR015824; IPR001576; IPR036043	1
TamB; InterPro=IPR007452	1
PhaC_N; InterPro=IPR029058; IPR010941; IPR010963	1
TatD_DNase; InterPro=IPR001130; IPR032466	1
YjgF_endoribonc; InterPro=IPR035959; IPR013813	1
PS_Dcarbxylase; InterPro=IPR003817; IPR033177	1
YkuD; InterPro=IPR038063; IPR005490	1
TauE; InterPro=IPR002781	1
zf-dskA_traR; FmdE; InterPro=IPR000962; IPR003814; IPR026328	1
Oxidored_FMN; InterPro=IPR013785; IPR001155; IPR045247	1
ZipA_C; InterPro=IPR036765; IPR007449; IPR011919	1
TerC; InterPro=IPR005496	1
Peptidase_M3; Peptidase_M3_N; InterPro=IPR042088; IPR001567; IPR013647; IPR045090; IPR011977	1
S4; InterPro=IPR036986; IPR002942; IPR025708	1
SAM_MT; InterPro=IPR029063; IPR007536	1
HepT; like; InterPro=IPR008201	1
MinE; InterPro=IPR036707; IPR005527	1
none; InterPro=IPR029052	1
HIT; InterPro=IPR036265; IPR011146; IPR026026	1
MR_MLE_N; MR_MLE_C; InterPro=IPR036849; IPR029017; IPR013341; IPR029065; IPR034593; IPR034603; IPR013342	1
GAF; HATPase_c; InterPro=IPR029016; IPR036890; IPR003018; IPR003594; IPR004358; IPR005467; IPR003661; IPR036097	1
none; InterPro=IPR011990	1
Glyoxalase_4; InterPro=IPR029068; IPR037523	1
none; InterPro=IPR038440; IPR036779; IPR018392; IPR020011; IPR020012	1
HMGL-like; LeuA_dimer; InterPro=IPR013785; IPR036230; IPR005671; IPR000891; IPR013709	1
MnhB; InterPro=IPR007182	1
Fe; ADH; InterPro=IPR001670; IPR044731	1
N6_Mtase; HsdM_N; InterPro=IPR038333; IPR029063; IPR003356; IPR022749	1
HP_OMP; InterPro=IPR002718	1
none; InterPro=IPR002321; IPR010980	1
HSDR_N; T1RH-like_C; SWI2_SNF2; InterPro=IPR027417; IPR007409; IPR021810; IPR040980; IPR014001; IPR004473	1
none; InterPro=IPR022385	1
FolB; InterPro=IPR043133; IPR006157; IPR006156	1
HisKA; HAMP; HATPase_c; InterPro=IPR036890; IPR003661; IPR003660; IPR003594; IPR004358; IPR005467; IPR029151; IPR036097	1
HSP70; InterPro=IPR029048; IPR029047; IPR013126; IPR043129	1
Glyco_hydro_31_2nd; Gal_mutarotas_2; DUF5110; Glyco_hydro_31_3rd; InterPro=IPR013780; IPR000322; IPR025887; IPR033403; IPR048395; IPR017853; IPR011013	1
Glyoxalase; InterPro=IPR029068; IPR004360; IPR037523	1
GrpB; InterPro=IPR043519; IPR007344	1
Fer4_11; InterPro=IPR017896	1
Flavin_Reduct; InterPro=IPR012349; IPR002563	1
HTH_1; LysR_substrate; InterPro=IPR036388; IPR000847; IPR005119; IPR036390; IPR037402	1
MukB; SbcC_Walker_B; MukB_hinge; InterPro=IPR042501; IPR007406; IPR032520; IPR012090; IPR027417	1
HTH_1; LysR_substrate; InterPro=IPR036388; IPR000847; IPR005119; IPR036390; IPR037406	1
NAD_kinase; NAD_kinase_C; InterPro=IPR017437; IPR017438; IPR002504; IPR016064	1
GST_N_2; GST_C_2; InterPro=IPR004045; IPR016639; IPR010987; IPR040079; IPR036282; IPR036249; IPR047047	1
NMT1_3; InterPro=IPR011852	1
HTH_1; TOBE; InterPro=IPR036388; IPR000847; IPR005116; IPR016462; IPR004606; IPR036390; IPR008995	1
none; InterPro=IPR008969	1
HTH_18; AraC_binding_2; InterPro=IPR018060; IPR035418; IPR020449; IPR009057	1
none; InterPro=IPR014710; IPR011051	1
HTH_18; InterPro=IPR018060; IPR009057	1
HI0933_like; InterPro=IPR023166; IPR036188; IPR004792; IPR022460	1
GMC_oxred_N; GMC_oxred_C; InterPro=IPR036188; IPR000172; IPR007867	1
Exo_endo_phos; InterPro=IPR036691; IPR005135; IPR013424	1
HTH_3; Cupin_2; InterPro=IPR010982; IPR014710; IPR001387; IPR013096; IPR011051	1
none; InterPro=IPR036709; IPR005546	1
HTH_3; Peptidase_M78; ScfRs; InterPro=IPR010982; IPR001387; IPR010359; IPR018653; IPR026281	1
ExbD; InterPro=IPR003400; IPR014168	1
HTH_5; Methyltransf_11; InterPro=IPR036388; IPR029063; IPR001845; IPR013216; IPR036390; IPR011991	1
Fic; InterPro=IPR036597; IPR003812; IPR040198	1
HTH_8; InterPro=IPR002197; IPR009057	1
MlaD; InterPro=IPR003399	1
FTHFS; InterPro=IPR027417; IPR000559	1
MmgE_PrpD_N; MmgE_PrpD_C; InterPro=IPR042183; IPR042188; IPR045336; IPR045337; IPR005656; IPR036148; IPR012705	1
Fer4_21; InterPro=IPR017896	1
Mo; nitro_C; InterPro=IPR009717	1
Fer4; DUF3470; InterPro=IPR017896; IPR022569; IPR000813	1
HD; HD_5; InterPro=IPR006674; IPR037522; IPR003607	1
FTR1; InterPro=IPR004923	1
Mrr_cat; InterPro=IPR011856; IPR007560; IPR011335	1
HWE_HK; PAS_4; PAS_9; InterPro=IPR036890; IPR011102; IPR013656; IPR000014; IPR000700; IPR035965	1
Hemerythrin; HATPase_c; InterPro=IPR035938; IPR036890; IPR012312; IPR003594; IPR004358; IPR005467; IPR036097; IPR012827; IPR003661	1
HxlR; InterPro=IPR036388; IPR002577; IPR036390	1
NAD_binding_2; NAD_binding_11; InterPro=IPR013328; IPR006115; IPR029154; IPR015815; IPR008927; IPR036291	1
GMC_oxred_N; GMC_oxred_C; InterPro=IPR036188; IPR000172; IPR007867; IPR012132	1
Esterase; InterPro=IPR029058; IPR000801; IPR014186	1
HycI; InterPro=IPR023430; IPR000671	1
NLPC_P60; PG_binding_1; InterPro=IPR036366; IPR000064; IPR002477; IPR036365; IPR038765	1
Hydantoinase_A; Hydant_A_N; Hydant_A_C; InterPro=IPR002821; IPR008040; IPR049517; IPR045079; IPR043129	1
HHH; HhH-GPD; EndIII_4Fe-2S; NUDIX_4; InterPro=IPR023170; IPR003265; IPR029119; IPR044298; IPR011257; IPR015797; IPR005760	1
Fer2; Ald_Xan_dh_C; Fer2_2; MoCoBD_1; MoCoBD_2; InterPro=IPR012675; IPR001041; IPR000674; IPR002888; IPR008274; IPR046867; IPR016208; IPR036884; IPR036010; IPR036856; IPR037165	1
none; InterPro=IPR006121	1
Hydantoinase_B; InterPro=IPR003692; IPR045079	1
none; InterPro=IPR011257	1
GFO_IDH_MocA; GFO_IDH_MocA_C; InterPro=IPR000683; IPR004104; IPR036291	1
none; InterPro=IPR013783; IPR008964	1
Fer4; InterPro=IPR017896	1
HI0933_like; InterPro=IPR023166; IPR036188; IPR004792	1
HypF_C; InterPro=IPR041440	1
none; InterPro=IPR023393	1
ODP; InterPro=IPR036866; IPR045761; IPR001279	1
none; InterPro=IPR028994	1
GTP_EFTU; EFG_C; GTP_EFTU_D2; BipA_C; InterPro=IPR042116; IPR027417; IPR006298; IPR000795; IPR000640; IPR004161; IPR048876; IPR009000; IPR035647; IPR005225; IPR047041; IPR047042; IPR035651; IPR047043	1
none; InterPro=IPR029063	1
FBPase_3; InterPro=IPR002803; IPR036076	1
none; InterPro=IPR035959	1
IlvN; InterPro=IPR013116; IPR013023; IPR036291	1
none; InterPro=IPR036396	1
FMN_red; InterPro=IPR029039; IPR037513; IPR005025; IPR008254; IPR010089	1
none; InterPro=IPR036971; IPR003607	1
IPPT; InterPro=IPR027417; IPR018022; IPR039657	1
FUR; InterPro=IPR036388; IPR002481; IPR036390	1
IPTL; CTERM; InterPro=IPR013783; IPR026442; IPR003344; IPR008964	1
NrfD; InterPro=IPR005614	1
IPTL; CTERM; InterPro=IPR026442	1
Methyltransf_30; InterPro=IPR029063; IPR008471	1
Iron_traffic; InterPro=IPR036766; IPR007457	1
MinC_C; MinC_N; InterPro=IPR016098; IPR013033; IPR005526; IPR007874; IPR036145	1
Iron_transport; InterPro=IPR038482; IPR018470	1
FixO; InterPro=IPR036909; IPR003468; IPR009056	1
Iso_dh; InterPro=IPR024084; IPR011829	1
FixQ; InterPro=IPR008621; IPR014107	1
Isochorismatase; InterPro=IPR036380; IPR000868	1
Glyco_trans_1_3	1
IU_nuc_hydro; InterPro=IPR036452; IPR001910; IPR023186	1
Glycolytic; InterPro=IPR013785; IPR000741	1
KhpA; B_KH; InterPro=IPR020627	1
MNHE; InterPro=IPR002758	1
Glycos_transf_N; InterPro=IPR038107; IPR007507; IPR039901	1
Molybdopterin; Molydop_binding; Molybdop_Fe4S4; InterPro=IPR006656; IPR006657; IPR006963; IPR009010	1
Kinase; PPPase; InterPro=IPR026530; IPR005177	1
MotA_ExbB; InterPro=IPR002898; IPR014163	1
GGDEF; InterPro=IPR043128; IPR000160; IPR029787	1
MqsA_antitoxin; InterPro=IPR010982; IPR032758; IPR001387	1
NTP_transf_3; InterPro=IPR029044; IPR013482; IPR025877	1
MrpF_PhaF; InterPro=IPR007208	1
GGDEF; InterPro=IPR043128; IPR000160; IPR029787; IPR035965	1
MTHFR; InterPro=IPR003171; IPR029041; IPR004620	1
NYN; InterPro=IPR021139	1
MukB; SbcC_Walker_B; MukB_hinge; InterPro=IPR042501; IPR007406; IPR032520; IPR027417	1
FMN_red; InterPro=IPR029039; IPR005025; IPR008254	1
Multi_Drug_Res; InterPro=IPR045324; IPR000390	1
LGT; InterPro=IPR001640	1
Na_sulph_symp; InterPro=IPR001898	1
Lig_chan; SBP_bac_3; Ion_trans_2; InterPro=IPR001320; IPR001638; IPR013099; IPR015683	1
NAD_binding_9; InterPro=IPR036188; IPR038732	1
Lipase_GDSL_2; InterPro=IPR036514; IPR013830	1
Hemerythrin; InterPro=IPR035938; IPR012312; IPR012827	1
Lipoprotein_15	1
NikR_C; InterPro=IPR013321; IPR027271; IPR022988; IPR014864; IPR010985; IPR045865	1
Lipoxygenase; InterPro=IPR013819; IPR000907; IPR036226	1
NLPC_P60; InterPro=IPR000064; IPR038765	1
GyrI-like; HTH_18; InterPro=IPR011256; IPR029442; IPR018060; IPR020449; IPR010499; IPR009057	1
HepT; like; InterPro=IPR037038; IPR008201	1
Ferritin; InterPro=IPR012347; IPR008331; IPR002024; IPR009040; IPR009078	1
HGSNAT_cat; InterPro=IPR012429	1
LytR_cpsA_psr; InterPro=IPR004474	1
FMN_bind; InterPro=IPR007329; IPR010204	1
Glycos_transf_4; InterPro=IPR000715	1
none; InterPro=IPR005546; IPR036709	1
HATPase_c; His_kinase; InterPro=IPR036890; IPR003594; IPR010559; IPR004358; IPR005467	1
none; InterPro=IPR008928	1
MaoC_dehydratas; InterPro=IPR002539; IPR029069; IPR039375	1
Glycos_trans_3N; InterPro=IPR035902; IPR017459; IPR005940; IPR036320	1
HATPase_c; PAS_3; PAS_4; InterPro=IPR036890; IPR003594; IPR013655; IPR013656; IPR004358; IPR005467; IPR000014; IPR000700; IPR003661; IPR036097; IPR035965	1
HHH; HhH-GPD; NUDIX_4; InterPro=IPR023170; IPR003265; IPR029119; IPR044298; IPR011257; IPR015797; IPR005760	1
Gly_radical; PFL-like; InterPro=IPR001150; IPR004184	1
Glycos_transf_1; Glyco_transf_4; InterPro=IPR001296; IPR028098	1
MarR; InterPro=IPR036388; IPR000835; IPR039422; IPR036390; IPR011991	1
Glycos_transf_2; InterPro=IPR011990; IPR029044; IPR001173	1
MatE; InterPro=IPR002528	1
none; InterPro=IPR015422; IPR015424	1
MatE; InterPro=IPR002528; IPR048279	1
none; InterPro=IPR016195	1
MazE_antitoxin; InterPro=IPR007159; IPR037914	1
none; InterPro=IPR023214; IPR036412	1
MazE_antitoxin; InterPro=IPR007159; IPR037914; IPR013432	1
none; InterPro=IPR023696	1
MbhD; InterPro=IPR025383	1
none; InterPro=IPR027417	1
MCPsignal; 4HB_MCP_1; InterPro=IPR004089; IPR024478; IPR004090; IPR003660; IPR047347	1
GSHPx; InterPro=IPR000889; IPR013766; IPR036249	1
MCPsignal; HAMP; 4HB_MCP_1; InterPro=IPR004089; IPR003660; IPR024478	1
none; InterPro=IPR029060	1
MCPsignal; HAMP; 4HB_MCP_1; InterPro=IPR004089; IPR003660; IPR024478; IPR004090	1
none; InterPro=IPR029151	1
Gp_dh_N; Gp_dh_C; InterPro=IPR020828; IPR020829; IPR020831; IPR036291; IPR006424	1
none; InterPro=IPR035906	1
MCPsignal; InterPro=IPR004089	1
none; InterPro=IPR036249; IPR023205	1
MCPsignal; sCache_2; InterPro=IPR004089; IPR033480; IPR003660	1
none; InterPro=IPR036380	1
MCPsignal; sCache_2; InterPro=IPR004089; IPR033480; IPR004090	1
Glycos_transf_2; InterPro=IPR029044; IPR001173	1
HD_3; InterPro=IPR006674; IPR039356	1
none; InterPro=IPR036909; IPR009056	1
Gly_transporter; InterPro=IPR005115	1
none; InterPro=IPR038423	1
Metallophos; InterPro=IPR013783; IPR029052; IPR004843; IPR039331	1
HisKA; HATPase_c; 2CSK_N; InterPro=IPR036890; IPR003661; IPR003594; IPR013727; IPR004358; IPR005467; IPR003660; IPR036097	1
Metallophos; InterPro=IPR029052; IPR004843	1
none; InterPro=IPR045864; IPR004143	1
Fic; Fic_N; InterPro=IPR036597; IPR003812; IPR025758; IPR026287; IPR040198	1
NQR2_RnfD_RnfE; InterPro=IPR004338	1
Methylase_S; InterPro=IPR044946; IPR000055	1
GSP_synth; InterPro=IPR005494; IPR016185	1
Fic; InterPro=IPR003812; IPR006440; IPR036597	1
NUDIX; CTP_transf_like; InterPro=IPR014729; IPR000086; IPR004821; IPR015797	1
Lactamase_B; InterPro=IPR036866; IPR001279	1
NUDIX; Nudix_N_2; InterPro=IPR000086; IPR029401; IPR015797	1
Laminin_G_3; IPTL-CTERM; InterPro=IPR013783; IPR026442; IPR008964; IPR013320	1
OAD_beta; InterPro=IPR005661	1
LemA; InterPro=IPR023353; IPR007156	1
Leu_Phe_trans; InterPro=IPR042221; IPR042203; IPR004616; IPR016181	1
Omp85; POTRA; POTRA_TamA_1; InterPro=IPR000184; IPR010827; IPR035243; IPR039910	1
IGPD; InterPro=IPR038494; IPR000807; IPR020568	1
IlvC; IlvN; InterPro=IPR013328; IPR000506; IPR013116; IPR013023; IPR008927; IPR036291	1
DUF401; InterPro=IPR007294	1
AAA_31; InterPro=IPR027417; IPR025669	1
EF; hand_5; InterPro=IPR002048; IPR011992	1
ABC; 3; InterPro=IPR001626; IPR037294	1
DUF3298; InterPro=IPR037126; IPR021729	1
CbiX; InterPro=IPR002762	1
BRCT; DNA_ligase_aden; DNA_ligase_ZBD; DNA_ligase_OB; HHH_2; HHH_5; InterPro=IPR012340; IPR036420; IPR001679; IPR001357; IPR013839; IPR004149; IPR004150; IPR041663; IPR003583; IPR013840; IPR010994	1
AhpC; TSA; InterPro=IPR000866; IPR013766; IPR036249	1
DUF1015; InterPro=IPR008323	1
CBS; InterPro=IPR046342; IPR000644; IPR044725	1
DUF2442; InterPro=IPR018841	1
AIRS; AIRS_C; InterPro=IPR036921; IPR036676; IPR006283; IPR016188; IPR010918	1
Bmp; InterPro=IPR003760; IPR028082	1
CDP; OH_P_transf; InterPro=IPR043130; IPR000462; IPR004533	1
DUF4846; InterPro=IPR032315	1
CHAT; TPR_8; InterPro=IPR011990; IPR024983	1
EAL; GGDEF; PAS_9; InterPro=IPR035919; IPR043128; IPR001633; IPR000160; IPR000014; IPR000700; IPR029787; IPR035965	1
CheB_methylest; InterPro=IPR035909; IPR000673; IPR008248	1
Epimerase; TrkA_N; InterPro=IPR001509; IPR003148; IPR036291	1
CheW; InterPro=IPR002545; IPR039315; IPR036061	1
DUF1289; InterPro=IPR010710	1
Chlorophyllase2; InterPro=IPR029058; IPR041127	1
Band_7; InterPro=IPR036013; IPR001107	1
4HBT; InterPro=IPR006683; IPR029069	1
Beta_helix; InterPro=IPR012334; IPR013783; IPR039448; IPR011050	1
ALAD; InterPro=IPR013785; IPR001731	1
DUF3365; InterPro=IPR021796	1
ABC2_membrane; InterPro=IPR013525; IPR000412; IPR047817	1
AAA_5; AAA_lid_2; InterPro=IPR027417; IPR011704; IPR041628; IPR045006; IPR003593	1
2Fe-2S_thioredx; Complex1_51K; SLBB; NADH_4Fe-4S; InterPro=IPR041921; IPR037207; IPR037225; IPR011538; IPR019554; IPR019575; IPR002023; IPR036249; IPR042128	1
DUF4160; InterPro=IPR025427	1
AAA_21; InterPro=IPR027417; IPR003959	1
DUF772; DDE_Tnp_1_6; InterPro=IPR008490; IPR025668	1
Aldedh; Pro_dh; Pro_dh-DNA_bdg; PRODH; PutA_1st; InterPro=IPR013321; IPR024090; IPR016163; IPR016162; IPR015590; IPR002872; IPR024082; IPR041349; IPR048798; IPR025703; IPR010985; IPR029041; IPR016161; IPR024089; IPR005933	1
CarboxypepD_reg; InterPro=IPR013783	1
CobS; InterPro=IPR003805	1
CbiA; InterPro=IPR027417; IPR002586; IPR025501; IPR010223	1
CobU; InterPro=IPR027417; IPR003203	1
ELFV_dehydrog; ELFV_dehydrog_N; InterPro=IPR006096; IPR006097; IPR016211; IPR006095; IPR036291; IPR046346	1
cobW; CobW_C; InterPro=IPR036627; IPR027417; IPR003495; IPR011629	1
ATP_transf; Ap4A_phos_N; InterPro=IPR043171; IPR019200; IPR045759; IPR009163; IPR036265	1
Amidase_3; AMIN; InterPro=IPR002508; IPR021731	1
Autotransporter; InterPro=IPR036709; IPR005546; IPR006315	1
Amidase_3; InterPro=IPR002508	1
B5; tRNA_synthFbeta; InterPro=IPR045864; IPR020825; IPR005147; IPR041616; IPR045060; IPR005146; IPR009061; IPR004531	1
Abhydrolase_6; InterPro=IPR029058; IPR000073	1
Bac_globin; InterPro=IPR012292; IPR001486; IPR009050	1
Colicin_immun; InterPro=IPR036471; IPR015287	1
DUF2330; InterPro=IPR019283; IPR016838	1
Cons_hypoth698; InterPro=IPR018383; IPR004630	1
DUF2817; InterPro=IPR021259	1
Abhydrolase_6; InterPro=IPR029058; IPR000073; IPR000639	1
Acyl-CoA_dh_1; Acyl-CoA_dh_M; Acyl-CoA_dh_N; InterPro=IPR037069; IPR046373; IPR009075; IPR006091; IPR013786; IPR036250; IPR009100; IPR034183	1
CopB; InterPro=IPR007939	1
DUF3325; InterPro=IPR021762	1
COX1; InterPro=IPR036927; IPR000883; IPR023616; IPR004677	1
Biotin_carb_N; Biotin_lipoyl; Biotin_carb_C; CPSase_L_D2; MCC_alpha_BT; InterPro=IPR005481; IPR000089; IPR005482; IPR005479; IPR048429; IPR011761; IPR011764; IPR011053; IPR011054; IPR016185	1
COX15; CtaA; InterPro=IPR003780	1
DUF3649; InterPro=IPR022109	1
COX2_TM; InterPro=IPR036257; IPR011759	1
AAA_5; InterPro=IPR027417; IPR011704; IPR003593	1
ABC_tran; BCA_ABC_TP_C; InterPro=IPR027417; IPR003439; IPR032823; IPR017781	1
DUF4124; InterPro=IPR025392	1
Amino_oxidase; InterPro=IPR036188; IPR002937; IPR014105	1
DUF4198; InterPro=IPR019613; IPR008969	1
ABC_tran; CbiQ; InterPro=IPR027417; IPR003439; IPR003339; IPR003593; IPR015856	1
DUF6272; InterPro=IPR046239	1
CsoSCA_cat; InterPro=IPR048539	1
DUF937; InterPro=IPR009282	1
Aminotran_1_2; GntR; InterPro=IPR036388; IPR015421; IPR004839; IPR000524; IPR036390; IPR015424	1
BTAD; AAA_16; InterPro=IPR036388; IPR011990; IPR029787; IPR027417; IPR005158; IPR041664; IPR016032	1
Cu-oxidase; Cu-oxidase_2; Cu-oxidase_3; InterPro=IPR008972; IPR001117; IPR011706; IPR011707; IPR045087; IPR006376; IPR034282; IPR034279	1
Cation_efflux; InterPro=IPR027469; IPR002524	1
Cupin_2; InterPro=IPR014710; IPR013096; IPR011051	1
CbiA; InterPro=IPR027417; IPR002586; IPR014433	1
CusB_dom_1; HlyD_D23; InterPro=IPR043602; IPR032317	1
4HBT_2; InterPro=IPR029069	1
CusB_dom_1; HlyD_D23; InterPro=IPR043602; IPR032317; IPR006143	1
EIIC; GAT; InterPro=IPR004703; IPR013853	1
CxxCxxCC; InterPro=IPR005358	1
Epimerase; InterPro=IPR001509; IPR036291	1
CYTH; InterPro=IPR023577; IPR012042; IPR033469	1
DsrC; InterPro=IPR042072; IPR043163; IPR007453; IPR025526	1
Cytochrom_B_C; Cytochrome_B; InterPro=IPR027387; IPR005798; IPR005797; IPR030689; IPR016174; IPR036150; IPR048259	1
dTDP_sugar_isom; InterPro=IPR014710; IPR000888; IPR011051	1
Cytochrom_C; Cytochrome_CBB3; FixP_N; InterPro=IPR036909; IPR038414; IPR009056; IPR032858; IPR004678	1
ATPgrasp_ST; InterPro=IPR039523	1
Aminotran_1_2; InterPro=IPR015421; IPR015422; IPR004839; IPR015424	1
ACR_tran; InterPro=IPR027463; IPR001036; IPR004764	1
Cytochrom_C; InterPro=IPR036909; IPR009056; IPR028082	1
DUF1365; InterPro=IPR010775	1
Cytochrom_C1; InterPro=IPR036909; IPR002326	1
DUF1611; DUF1611_N; InterPro=IPR027417; IPR035086; IPR035402; IPR011669	1
Cytochrom_CIII; InterPro=IPR020942; IPR036280	1
DUF1841; InterPro=IPR014993	1
Cytochrome_C554; Multi-haem_cyto; InterPro=IPR023155; IPR036280	1
BacA; InterPro=IPR003824	1
Cytochrome_cB; InterPro=IPR024673; IPR036280	1
AAA_33; InterPro=IPR027417	1
DAHP_synth_1; PDT; ACT; DAHP_snth_FXD; InterPro=IPR013785; IPR006218; IPR001086; IPR002912; IPR041071; IPR045865; IPR006268	1
DUF2389; InterPro=IPR012663	1
Acetyltransf_3; InterPro=IPR000182; IPR016181	1
DUF2796; InterPro=IPR021253	1
Aminotran_1_2; InterPro=IPR015422; IPR004839; IPR015424	1
ABC_tran; InterPro=IPR027417; IPR003439; IPR003593; IPR017911	1
AAA_23; InterPro=IPR027417; IPR038729; IPR016195	1
DUF3034; InterPro=IPR021393	1
DapB_N; DAP_DH_C; InterPro=IPR000846; IPR045760; IPR036291	1
DUF3160; InterPro=IPR022601	1
DBI_PRT; InterPro=IPR023195; IPR036087; IPR017846; IPR003200	1
DUF3299; InterPro=IPR021727	1
Aminotran_5; InterPro=IPR015421; IPR015422; IPR000192; IPR015424	1
Big_9	1
Aminotran_5; InterPro=IPR015421; IPR015422; IPR000192; IPR024169; IPR015424	1
DUF3373; InterPro=IPR021803	1
Aconitase; Aconitase_C; InterPro=IPR015928; IPR015931; IPR001030; IPR000573; IPR006249; IPR036008; IPR012708	1
Biotin_lipoyl_2; HlyD_D23; InterPro=IPR039562; IPR032317	1
AMP; binding; InterPro=IPR000873	1
BOF; InterPro=IPR036700; IPR005220	1
DDE_Tnp_1_4; InterPro=IPR025668	1
Acylphosphatase; Sua5_yciO_yrdC; zf-HYPF; HypF_C; InterPro=IPR001792; IPR006070; IPR011125; IPR041440; IPR004421; IPR036046; IPR017945	1
DDE_Tnp_1; DUF4096; InterPro=IPR002559; IPR025161	1
Adenyl_transf; InterPro=IPR043519; IPR007530	1
Ank_2; InterPro=IPR036770	1
DUF4006; InterPro=IPR025065	1
DEAD; Helicase_C; PriA_3primeBD; PriA_C; PriA_CRR; InterPro=IPR042115; IPR027417; IPR005259; IPR011545; IPR001650; IPR041222; IPR041236; IPR040498; IPR014001	1
DUF4123; InterPro=IPR025391	1
DEDD_Tnp_IS110; Transposase_20; InterPro=IPR002525; IPR003346; IPR047650	1
AAA_5; VWA_2; AAA_lid_2; InterPro=IPR027417; IPR036465; IPR011704; IPR002035; IPR041628; IPR003593; IPR041702	1
Aconitase; Aconitase_C; InterPro=IPR015928; IPR015931; IPR001030; IPR000573; IPR006249; IPR036008; IPR044137	1
ABATE; zf-CGNR; InterPro=IPR023286; IPR010852; IPR021005	1
AAA_26; InterPro=IPR027417; IPR004472	1
BPD_transp_2; InterPro=IPR001851; IPR043428	1
AraC_binding; HTH_18; InterPro=IPR003313; IPR018060; IPR009057; IPR037923	1
DUF599; InterPro=IPR006747	1
DHDPS; InterPro=IPR013785; IPR002220; IPR005263	1
DUF72; InterPro=IPR036520; IPR002763	1
DHFR_1; InterPro=IPR024072; IPR001796; IPR012259	1
ADH_zinc_N; ADH_N; InterPro=IPR013149; IPR013154; IPR020843; IPR011032; IPR036291; IPR014188	1
ACPS; InterPro=IPR037143; IPR008278	1
Dus; InterPro=IPR013785; IPR004653; IPR035587; IPR001269	1
Arm; DNA; bind_3; InterPro=IPR038488; IPR025166	1
E1-E2_ATPase; HMA; InterPro=IPR023214; IPR006121; IPR036163; IPR008250; IPR023298; IPR001757	1
DJ-1_PfpI; HTH_18; InterPro=IPR029062; IPR002818; IPR018060; IPR009057	1
Carboxyl_trans; InterPro=IPR034733; IPR011762; IPR011763; IPR045190; IPR029045	1
DJ; 1_PfpI; InterPro=IPR029062; IPR002818	1
EAL; GGDEF; InterPro=IPR035919; IPR043128; IPR001633; IPR000160; IPR001789; IPR011006; IPR029787	1
DLH; InterPro=IPR029058; IPR048094; IPR002925	1
EAL; GGDEF; PAS_4; PAS_9; InterPro=IPR035919; IPR043128; IPR001633; IPR000160; IPR013656; IPR000014; IPR029787; IPR035965	1
DNA_binding_1; Methyltransf_1N; InterPro=IPR036388; IPR023546; IPR014048; IPR008332; IPR036217; IPR036631	1
EAL; HAMP; GGDEF; PAS_9; InterPro=IPR035919; IPR043128; IPR001633; IPR003660; IPR000160; IPR000014; IPR000700; IPR029787; IPR035965	1
DNA_ligase_OB_2; InterPro=IPR012340; IPR029319	1
EAL; PAS; GGDEF; PAS_4; InterPro=IPR035919; IPR043128; IPR001633; IPR013767; IPR000160; IPR013656; IPR000014; IPR000700; IPR029787; IPR035965	1
ARMT1; like_dom; InterPro=IPR002791; IPR014444; IPR036075	1
ECF_trnsprt; InterPro=IPR024529	1
ACR_tran; InterPro=IPR027463; IPR001036	1
ECH_1; InterPro=IPR014748; IPR001753; IPR029045	1
ACR_tran; InterPro=IPR027463; IPR001036; IPR004763	1
EFP; EFP_N; Elong-fact-P_C; InterPro=IPR014722; IPR012340; IPR011897; IPR001059; IPR013185; IPR015365; IPR020599; IPR008991	1
DnaJ; DnaJ_C; InterPro=IPR036869; IPR001623; IPR002939; IPR008971; IPR036410	1
EIIC; GAT; InterPro=IPR004703; IPR013853; IPR013014	1
ATE_N; ATE_C; InterPro=IPR017138; IPR007471; IPR007472; IPR030700; IPR016181	1
AdoHcyase_NAD; AdoHcyase; InterPro=IPR042172; IPR000043; IPR015878; IPR036291	1
DsbB; InterPro=IPR023380; IPR003752	1
CbiM; PDGLE; InterPro=IPR002751; IPR025937	1
ATP_bind_3; InterPro=IPR014729; IPR012094; IPR011063; IPR012795	1
AFG1_ATPase; InterPro=IPR027417; IPR005654	1
DsbD_2; InterPro=IPR039447	1
CobN; Mg_chel; InterPro=IPR003672	1
Grand Total	3668

## Sheet: Supplementary Fig. 4 A
Curves for IsDUF4198 at 200 equivalent molar.
Segment	Ramp/Plateau	Ramp/Plateau #	Well	Dye	Cycle #	Fluorescence	Temperature		Wells
1	P	1	2	SypO2	1	2276	24.8		2,14,26	Apo
1	P	1	2	SypO2	1	2285	25		3,15,27	Edta
1	P	1	2	SypO2	1	2282	25		4,16,28	CaCl2
1	P	1	2	SypO2	2	2269	25.6		5,17,29	CoCl2
1	P	1	2	SypO2	2	2274	25.6		6,18,30	CuCl2
1	P	1	2	SypO2	2	2274	25.6		7,19,31	MnCl2
1	P	1	2	SypO2	3	2256	27		8,20,32	NiCl2
1	P	1	2	SypO2	3	2258	27		9,21,33	ZnCl2
1	P	1	2	SypO2	3	2257	27
1	P	1	2	SypO2	4	2243	28
1	P	1	2	SypO2	4	2250	27.8
1	P	1	2	SypO2	4	2249	28
1	P	1	2	SypO2	5	2236	28.8
1	P	1	2	SypO2	5	2234	28.8
1	P	1	2	SypO2	5	2239	28.8
1	P	1	2	SypO2	6	2224	29.8
1	P	1	2	SypO2	6	2224	29.8
1	P	1	2	SypO2	6	2218	29.8
1	P	1	2	SypO2	7	2209	30.8
1	P	1	2	SypO2	7	2211	30.8
1	P	1	2	SypO2	7	2218	30.8
1	P	1	2	SypO2	8	2203	31.8
1	P	1	2	SypO2	8	2203	31.8
1	P	1	2	SypO2	8	2205	31.8
1	P	1	2	SypO2	9	2192	32.8
1	P	1	2	SypO2	9	2191	32.8
1	P	1	2	SypO2	9	2192	32.8
1	P	1	2	SypO2	10	2185	33.8
1	P	1	2	SypO2	10	2182	33.7
1	P	1	2	SypO2	10	2186	33.8
1	P	1	2	SypO2	11	2184	34.8
1	P	1	2	SypO2	11	2177	34.8
1	P	1	2	SypO2	11	2178	34.8
1	P	1	2	SypO2	12	2172	35.8
1	P	1	2	SypO2	12	2167	35.8
1	P	1	2	SypO2	12	2161	35.8
1	P	1	2	SypO2	13	2153	36.7
1	P	1	2	SypO2	13	2153	36.8
1	P	1	2	SypO2	13	2157	36.7
1	P	1	2	SypO2	14	2150	37.8
1	P	1	2	SypO2	14	2147	37.8
1	P	1	2	SypO2	14	2149	37.8
1	P	1	2	SypO2	15	2145	38.7
1	P	1	2	SypO2	15	2143	38.8
1	P	1	2	SypO2	15	2146	38.7
1	P	1	2	SypO2	16	2138	39.7
1	P	1	2	SypO2	16	2137	39.7
1	P	1	2	SypO2	16	2128	39.7
1	P	1	2	SypO2	17	2130	40.8
1	P	1	2	SypO2	17	2124	40.7
1	P	1	2	SypO2	17	2123	40.7
1	P	1	2	SypO2	18	2118	41.7
1	P	1	2	SypO2	18	2121	41.8
1	P	1	2	SypO2	18	2116	41.7
1	P	1	2	SypO2	19	2113	42.7
1	P	1	2	SypO2	19	2105	42.7
1	P	1	2	SypO2	19	2108	42.7
1	P	1	2	SypO2	20	2103	43.7
1	P	1	2	SypO2	20	2099	43.8
1	P	1	2	SypO2	20	2104	43.7
1	P	1	2	SypO2	21	2098	44.7
1	P	1	2	SypO2	21	2093	44.7
1	P	1	2	SypO2	21	2101	44.7
1	P	1	2	SypO2	22	2102	45.7
1	P	1	2	SypO2	22	2095	45.8
1	P	1	2	SypO2	22	2094	45.7
1	P	1	2	SypO2	23	2101	46.7
1	P	1	2	SypO2	23	2092	46.7
1	P	1	2	SypO2	23	2097	46.8
1	P	1	2	SypO2	24	2097	47.7
1	P	1	2	SypO2	24	2093	47.7
1	P	1	2	SypO2	24	2098	47.7
1	P	1	2	SypO2	25	2107	48.7
1	P	1	2	SypO2	25	2111	48.7
1	P	1	2	SypO2	25	2107	48.7
1	P	1	2	SypO2	26	2123	49.7
1	P	1	2	SypO2	26	2114	49.7
1	P	1	2	SypO2	26	2122	49.7
1	P	1	2	SypO2	27	2146	50.7
1	P	1	2	SypO2	27	2149	50.7
1	P	1	2	SypO2	27	2147	50.7
1	P	1	2	SypO2	28	2206	51.7
1	P	1	2	SypO2	28	2200	51.8
1	P	1	2	SypO2	28	2218	51.7
1	P	1	2	SypO2	29	2328	52.7
1	P	1	2	SypO2	29	2333	52.8
1	P	1	2	SypO2	29	2337	52.7
1	P	1	2	SypO2	30	2829	53.7
1	P	1	2	SypO2	30	2876	53.7
1	P	1	2	SypO2	30	2936	53.7
1	P	1	2	SypO2	31	5687	54.7
1	P	1	2	SypO2	31	5892	54.8
1	P	1	2	SypO2	31	6100	54.7
1	P	1	2	SypO2	32	9794	55.7
1	P	1	2	SypO2	32	9952	55.7
1	P	1	2	SypO2	32	10184	55.7
1	P	1	2	SypO2	33	12473	56.7
1	P	1	2	SypO2	33	12665	56.7
1	P	1	2	SypO2	33	12791	56.7
1	P	1	2	SypO2	34	15561	57.7
1	P	1	2	SypO2	34	15621	57.8
1	P	1	2	SypO2	34	15744	57.7
1	P	1	2	SypO2	35	16762	58.7
1	P	1	2	SypO2	35	16805	58.7
1	P	1	2	SypO2	35	16867	58.7
1	P	1	2	SypO2	36	17282	59.7
1	P	1	2	SypO2	36	17367	59.7
1	P	1	2	SypO2	36	17417	59.7
1	P	1	2	SypO2	37	17616	60.7
1	P	1	2	SypO2	37	17637	60.7
1	P	1	2	SypO2	37	17694	60.7
1	P	1	2	SypO2	38	17853	61.7
1	P	1	2	SypO2	38	17961	61.7
1	P	1	2	SypO2	38	17998	61.7
1	P	1	2	SypO2	39	17954	62.7
1	P	1	2	SypO2	39	17941	62.7
1	P	1	2	SypO2	39	18157	62.7
1	P	1	2	SypO2	40	18059	63.7
1	P	1	2	SypO2	40	18048	63.7
1	P	1	2	SypO2	40	18183	63.7
1	P	1	2	SypO2	41	17922	64.7
1	P	1	2	SypO2	41	18121	64.9
1	P	1	2	SypO2	41	18024	64.7
1	P	1	2	SypO2	42	17838	65.7
1	P	1	2	SypO2	42	17845	65.7
1	P	1	2	SypO2	42	17852	65.7
1	P	1	2	SypO2	43	17555	66.5
1	P	1	2	SypO2	43	17658	66.9
1	P	1	2	SypO2	43	17484	66.7
1	P	1	2	SypO2	44	17233	67.7
1	P	1	2	SypO2	44	17263	67.9
1	P	1	2	SypO2	44	17331	67.7
1	P	1	2	SypO2	45	16999	68.7
1	P	1	2	SypO2	45	17000	68.9
1	P	1	2	SypO2	45	17046	68.9
1	P	1	2	SypO2	46	16640	69.5
1	P	1	2	SypO2	46	16705	69.7
1	P	1	2	SypO2	46	16612	69.7
1	P	1	2	SypO2	47	16310	70.7
1	P	1	2	SypO2	47	16273	70.9
1	P	1	2	SypO2	47	16367	70.7
1	P	1	2	SypO2	48	15923	71.5
1	P	1	2	SypO2	48	15892	72
1	P	1	2	SypO2	48	15939	71.7
1	P	1	2	SypO2	49	15394	72.7
1	P	1	2	SypO2	49	15494	72.9
1	P	1	2	SypO2	49	15458	72.7
1	P	1	2	SypO2	50	14991	73.5
1	P	1	2	SypO2	50	15001	73.9
1	P	1	2	SypO2	50	14991	73.7
1	P	1	2	SypO2	51	14534	74.5
1	P	1	2	SypO2	51	14560	74.9
1	P	1	2	SypO2	51	14584	74.7
1	P	1	2	SypO2	52	13943	75.5
1	P	1	2	SypO2	52	13976	76
1	P	1	2	SypO2	52	13895	75.7
1	P	1	2	SypO2	53	13518	76.7
1	P	1	2	SypO2	53	13529	76.9
1	P	1	2	SypO2	53	13517	76.7
1	P	1	2	SypO2	54	13130	77.5
1	P	1	2	SypO2	54	13160	78
1	P	1	2	SypO2	54	13040	77.7
1	P	1	2	SypO2	55	12623	78.7
1	P	1	2	SypO2	55	12612	78.7
1	P	1	2	SypO2	55	12690	78.7
1	P	1	2	SypO2	56	12173	79.7
1	P	1	2	SypO2	56	12235	79.7
1	P	1	2	SypO2	56	12242	79.7
1	P	1	2	SypO2	57	11709	80.7
1	P	1	2	SypO2	57	11715	80.9
1	P	1	2	SypO2	57	11727	81
1	P	1	2	SypO2	58	11255	81.5
1	P	1	2	SypO2	58	11244	82
1	P	1	2	SypO2	58	11249	81.7
1	P	1	2	SypO2	59	10748	82.7
1	P	1	2	SypO2	59	10738	82.9
1	P	1	2	SypO2	59	10825	82.7
1	P	1	2	SypO2	60	10284	83.5
1	P	1	2	SypO2	60	10238	84
1	P	1	2	SypO2	60	10265	83.5
1	P	1	2	SypO2	61	9682	84.7
1	P	1	2	SypO2	61	9737	84.7
1	P	1	2	SypO2	61	9760	84.5
1	P	1	2	SypO2	62	9169	85.7
1	P	1	2	SypO2	62	9123	85.7
1	P	1	2	SypO2	62	9101	85.9
1	P	1	2	SypO2	63	8727	86.7
1	P	1	2	SypO2	63	8675	86.9
1	P	1	2	SypO2	63	8679	86.7
1	P	1	2	SypO2	64	8214	87.7
1	P	1	2	SypO2	64	8233	87.9
1	P	1	2	SypO2	64	8186	87.9
1	P	1	2	SypO2	65	7764	88.9
1	P	1	2	SypO2	65	7745	88.7
1	P	1	2	SypO2	65	7738	88.9
1	P	1	2	SypO2	66	7315	89.7
1	P	1	2	SypO2	66	7331	89.7
1	P	1	2	SypO2	66	7290	89.7
1	P	1	2	SypO2	67	6783	90.7
1	P	1	2	SypO2	67	6715	90.7
1	P	1	2	SypO2	67	6757	90.7
1	P	1	2	SypO2	68	6264	91.5
1	P	1	2	SypO2	68	6280	91.9
1	P	1	2	SypO2	68	6212	91.7
1	P	1	2	SypO2	69	5840	92.7
1	P	1	2	SypO2	69	5812	92.7
1	P	1	2	SypO2	69	5824	92.7
1	P	1	2	SypO2	70	5534	93.7
1	P	1	2	SypO2	70	5498	93.7
1	P	1	2	SypO2	70	5504	93.7
1	P	1	2	SypO2	71	5233	94.7
1	P	1	2	SypO2	71	5242	94.5
1	P	1	2	SypO2	71	5242	94.7
1	P	1	3	SypO2	1	2109	24.8
1	P	1	3	SypO2	1	2117	25
1	P	1	3	SypO2	1	2118	25
1	P	1	3	SypO2	2	2115	25.6
1	P	1	3	SypO2	2	2107	25.6
1	P	1	3	SypO2	2	2105	25.6
1	P	1	3	SypO2	3	2093	27
1	P	1	3	SypO2	3	2094	27
1	P	1	3	SypO2	3	2092	27
1	P	1	3	SypO2	4	2084	28
1	P	1	3	SypO2	4	2085	27.8
1	P	1	3	SypO2	4	2084	28
1	P	1	3	SypO2	5	2074	28.8
1	P	1	3	SypO2	5	2079	28.8
1	P	1	3	SypO2	5	2077	28.8
1	P	1	3	SypO2	6	2067	29.8
1	P	1	3	SypO2	6	2068	29.8
1	P	1	3	SypO2	6	2065	29.8
1	P	1	3	SypO2	7	2053	30.8
1	P	1	3	SypO2	7	2054	30.8
1	P	1	3	SypO2	7	2062	30.8
1	P	1	3	SypO2	8	2057	31.8
1	P	1	3	SypO2	8	2048	31.8
1	P	1	3	SypO2	8	2045	31.8
1	P	1	3	SypO2	9	2037	32.8
1	P	1	3	SypO2	9	2039	32.8
1	P	1	3	SypO2	9	2033	32.8
1	P	1	3	SypO2	10	2028	33.8
1	P	1	3	SypO2	10	2030	33.7
1	P	1	3	SypO2	10	2028	33.8
1	P	1	3	SypO2	11	2028	34.8
1	P	1	3	SypO2	11	2022	34.8
1	P	1	3	SypO2	11	2019	34.8
1	P	1	3	SypO2	12	2017	35.8
1	P	1	3	SypO2	12	2013	35.8
1	P	1	3	SypO2	12	2013	35.8
1	P	1	3	SypO2	13	2012	36.7
1	P	1	3	SypO2	13	2012	36.8
1	P	1	3	SypO2	13	2012	36.7
1	P	1	3	SypO2	14	2002	37.8
1	P	1	3	SypO2	14	2006	37.8
1	P	1	3	SypO2	14	2001	37.8
1	P	1	3	SypO2	15	2000	38.7
1	P	1	3	SypO2	15	2006	38.8
1	P	1	3	SypO2	15	2000	38.7
1	P	1	3	SypO2	16	1999	39.7
1	P	1	3	SypO2	16	1999	39.7
1	P	1	3	SypO2	16	2001	39.7
1	P	1	3	SypO2	17	1996	40.8
1	P	1	3	SypO2	17	1991	40.7
1	P	1	3	SypO2	17	1990	40.7
1	P	1	3	SypO2	18	1988	41.7
1	P	1	3	SypO2	18	1990	41.8
1	P	1	3	SypO2	18	1986	41.7
1	P	1	3	SypO2	19	1986	42.7
1	P	1	3	SypO2	19	1981	42.7
1	P	1	3	SypO2	19	1987	42.7
1	P	1	3	SypO2	20	1985	43.7
1	P	1	3	SypO2	20	1985	43.8
1	P	1	3	SypO2	20	1984	43.7
1	P	1	3	SypO2	21	1977	44.7
1	P	1	3	SypO2	21	1981	44.7
1	P	1	3	SypO2	21	1982	44.7
1	P	1	3	SypO2	22	1978	45.7
1	P	1	3	SypO2	22	1973	45.8
1	P	1	3	SypO2	22	1976	45.7
1	P	1	3	SypO2	23	1986	46.7
1	P	1	3	SypO2	23	1982	46.7
1	P	1	3	SypO2	23	1980	46.8
1	P	1	3	SypO2	24	1976	47.7
1	P	1	3	SypO2	24	1976	47.7
1	P	1	3	SypO2	24	1977	47.7
1	P	1	3	SypO2	25	1980	48.7
1	P	1	3	SypO2	25	1988	48.7
1	P	1	3	SypO2	25	1992	48.7
1	P	1	3	SypO2	26	2000	49.7
1	P	1	3	SypO2	26	1998	49.7
1	P	1	3	SypO2	26	1996	49.7
1	P	1	3	SypO2	27	2018	50.7
1	P	1	3	SypO2	27	2018	50.7
1	P	1	3	SypO2	27	2023	50.7
1	P	1	3	SypO2	28	2051	51.7
1	P	1	3	SypO2	28	2058	51.8
1	P	1	3	SypO2	28	2056	51.7
1	P	1	3	SypO2	29	2139	52.7
1	P	1	3	SypO2	29	2142	52.8
1	P	1	3	SypO2	29	2149	52.7
1	P	1	3	SypO2	30	2472	53.7
1	P	1	3	SypO2	30	2519	53.7
1	P	1	3	SypO2	30	2570	53.7
1	P	1	3	SypO2	31	4370	54.7
1	P	1	3	SypO2	31	4799	54.8
1	P	1	3	SypO2	31	4966	54.7
1	P	1	3	SypO2	32	8820	55.7
1	P	1	3	SypO2	32	8986	55.7
1	P	1	3	SypO2	32	9220	55.7
1	P	1	3	SypO2	33	11734	56.7
1	P	1	3	SypO2	33	11944	56.7
1	P	1	3	SypO2	33	12030	56.7
1	P	1	3	SypO2	34	13405	57.7
1	P	1	3	SypO2	34	13365	57.8
1	P	1	3	SypO2	34	13509	57.7
1	P	1	3	SypO2	35	14517	58.7
1	P	1	3	SypO2	35	14546	58.7
1	P	1	3	SypO2	35	14596	58.7
1	P	1	3	SypO2	36	15240	59.7
1	P	1	3	SypO2	36	15380	59.7
1	P	1	3	SypO2	36	15443	59.7
1	P	1	3	SypO2	37	16701	60.7
1	P	1	3	SypO2	37	16769	60.7
1	P	1	3	SypO2	37	16901	60.7
1	P	1	3	SypO2	38	17127	61.7
1	P	1	3	SypO2	38	17283	61.7
1	P	1	3	SypO2	38	17313	61.7
1	P	1	3	SypO2	39	17214	62.7
1	P	1	3	SypO2	39	17173	62.7
1	P	1	3	SypO2	39	17463	62.7
1	P	1	3	SypO2	40	17307	63.7
1	P	1	3	SypO2	40	17354	63.7
1	P	1	3	SypO2	40	17422	63.7
1	P	1	3	SypO2	41	17261	64.7
1	P	1	3	SypO2	41	17469	64.9
1	P	1	3	SypO2	41	17305	64.7
1	P	1	3	SypO2	42	17135	65.7
1	P	1	3	SypO2	42	17104	65.7
1	P	1	3	SypO2	42	17213	65.7
1	P	1	3	SypO2	43	16877	66.5
1	P	1	3	SypO2	43	17079	66.9
1	P	1	3	SypO2	43	16935	66.7
1	P	1	3	SypO2	44	16606	67.7
1	P	1	3	SypO2	44	16715	67.9
1	P	1	3	SypO2	44	16805	67.7
1	P	1	3	SypO2	45	16386	68.7
1	P	1	3	SypO2	45	16427	68.9
1	P	1	3	SypO2	45	16582	68.9
1	P	1	3	SypO2	46	16003	69.5
1	P	1	3	SypO2	46	16072	69.7
1	P	1	3	SypO2	46	16039	69.7
1	P	1	3	SypO2	47	15703	70.7
1	P	1	3	SypO2	47	15668	70.9
1	P	1	3	SypO2	47	15800	70.7
1	P	1	3	SypO2	48	15293	71.5
1	P	1	3	SypO2	48	15400	72
1	P	1	3	SypO2	48	15382	71.7
1	P	1	3	SypO2	49	14814	72.7
1	P	1	3	SypO2	49	14984	72.9
1	P	1	3	SypO2	49	14998	72.7
1	P	1	3	SypO2	50	14422	73.5
1	P	1	3	SypO2	50	14473	73.9
1	P	1	3	SypO2	50	14446	73.7
1	P	1	3	SypO2	51	13945	74.5
1	P	1	3	SypO2	51	14014	74.9
1	P	1	3	SypO2	51	14024	74.7
1	P	1	3	SypO2	52	13480	75.5
1	P	1	3	SypO2	52	13462	76
1	P	1	3	SypO2	52	13475	75.7
1	P	1	3	SypO2	53	12991	76.7
1	P	1	3	SypO2	53	13052	76.9
1	P	1	3	SypO2	53	13066	76.7
1	P	1	3	SypO2	54	12558	77.5
1	P	1	3	SypO2	54	12612	78
1	P	1	3	SypO2	54	12552	77.7
1	P	1	3	SypO2	55	12117	78.7
1	P	1	3	SypO2	55	12137	78.7
1	P	1	3	SypO2	55	12185	78.7
1	P	1	3	SypO2	56	11698	79.7
1	P	1	3	SypO2	56	11766	79.7
1	P	1	3	SypO2	56	11752	79.7
1	P	1	3	SypO2	57	11190	80.7
1	P	1	3	SypO2	57	11244	80.9
1	P	1	3	SypO2	57	11211	81
1	P	1	3	SypO2	58	10742	81.5
1	P	1	3	SypO2	58	10773	82
1	P	1	3	SypO2	58	10793	81.7
1	P	1	3	SypO2	59	10316	82.7
1	P	1	3	SypO2	59	10309	82.9
1	P	1	3	SypO2	59	10399	82.7
1	P	1	3	SypO2	60	9868	83.5
1	P	1	3	SypO2	60	9805	84
1	P	1	3	SypO2	60	9860	83.5
1	P	1	3	SypO2	61	9363	84.7
1	P	1	3	SypO2	61	9437	84.7
1	P	1	3	SypO2	61	9444	84.5
1	P	1	3	SypO2	62	8933	85.7
1	P	1	3	SypO2	62	8940	85.7
1	P	1	3	SypO2	62	8922	85.9
1	P	1	3	SypO2	63	8475	86.7
1	P	1	3	SypO2	63	8494	86.9
1	P	1	3	SypO2	63	8444	86.7
1	P	1	3	SypO2	64	7998	87.7
1	P	1	3	SypO2	64	7997	87.9
1	P	1	3	SypO2	64	7972	87.9
1	P	1	3	SypO2	65	7533	88.9
1	P	1	3	SypO2	65	7566	88.7
1	P	1	3	SypO2	65	7534	88.9
1	P	1	3	SypO2	66	7045	89.7
1	P	1	3	SypO2	66	7047	89.7
1	P	1	3	SypO2	66	7020	89.7
1	P	1	3	SypO2	67	6514	90.7
1	P	1	3	SypO2	67	6485	90.7
1	P	1	3	SypO2	67	6504	90.7
1	P	1	3	SypO2	68	6078	91.5
1	P	1	3	SypO2	68	6076	91.9
1	P	1	3	SypO2	68	6024	91.7
1	P	1	3	SypO2	69	5684	92.7
1	P	1	3	SypO2	69	5658	92.7
1	P	1	3	SypO2	69	5673	92.7
1	P	1	3	SypO2	70	5350	93.7
1	P	1	3	SypO2	70	5336	93.7
1	P	1	3	SypO2	70	5314	93.7
1	P	1	3	SypO2	71	5049	94.7
1	P	1	3	SypO2	71	5054	94.5
1	P	1	3	SypO2	71	5051	94.7
1	P	1	4	SypO2	1	2363	24.8
1	P	1	4	SypO2	1	2378	25
1	P	1	4	SypO2	1	2372	25
1	P	1	4	SypO2	2	2361	25.6
1	P	1	4	SypO2	2	2360	25.6
1	P	1	4	SypO2	2	2361	25.6
1	P	1	4	SypO2	3	2348	27
1	P	1	4	SypO2	3	2355	27
1	P	1	4	SypO2	3	2344	27
1	P	1	4	SypO2	4	2332	28
1	P	1	4	SypO2	4	2334	27.8
1	P	1	4	SypO2	4	2333	28
1	P	1	4	SypO2	5	2319	28.8
1	P	1	4	SypO2	5	2329	28.8
1	P	1	4	SypO2	5	2324	28.8
1	P	1	4	SypO2	6	2310	29.8
1	P	1	4	SypO2	6	2309	29.8
1	P	1	4	SypO2	6	2316	29.8
1	P	1	4	SypO2	7	2305	30.8
1	P	1	4	SypO2	7	2301	30.8
1	P	1	4	SypO2	7	2298	31
1	P	1	4	SypO2	8	2297	31.8
1	P	1	4	SypO2	8	2296	31.8
1	P	1	4	SypO2	8	2285	32
1	P	1	4	SypO2	9	2282	32.8
1	P	1	4	SypO2	9	2280	32.8
1	P	1	4	SypO2	9	2287	32.8
1	P	1	4	SypO2	10	2270	33.8
1	P	1	4	SypO2	10	2274	33.7
1	P	1	4	SypO2	10	2276	33.8
1	P	1	4	SypO2	11	2265	34.8
1	P	1	4	SypO2	11	2261	34.8
1	P	1	4	SypO2	11	2259	34.8
1	P	1	4	SypO2	12	2257	35.8
1	P	1	4	SypO2	12	2254	35.8
1	P	1	4	SypO2	12	2252	35.8
1	P	1	4	SypO2	13	2251	36.7
1	P	1	4	SypO2	13	2247	36.8
1	P	1	4	SypO2	13	2247	36.7
1	P	1	4	SypO2	14	2235	37.8
1	P	1	4	SypO2	14	2238	37.8
1	P	1	4	SypO2	14	2240	37.8
1	P	1	4	SypO2	15	2240	38.7
1	P	1	4	SypO2	15	2233	38.8
1	P	1	4	SypO2	15	2229	38.7
1	P	1	4	SypO2	16	2216	39.7
1	P	1	4	SypO2	16	2220	39.7
1	P	1	4	SypO2	16	2221	39.7
1	P	1	4	SypO2	17	2217	40.8
1	P	1	4	SypO2	17	2216	40.7
1	P	1	4	SypO2	17	2211	40.7
1	P	1	4	SypO2	18	2216	41.7
1	P	1	4	SypO2	18	2205	41.8
1	P	1	4	SypO2	18	2204	41.7
1	P	1	4	SypO2	19	2206	42.7
1	P	1	4	SypO2	19	2208	42.7
1	P	1	4	SypO2	19	2203	42.7
1	P	1	4	SypO2	20	2202	43.7
1	P	1	4	SypO2	20	2196	43.8
1	P	1	4	SypO2	20	2204	43.7
1	P	1	4	SypO2	21	2203	44.7
1	P	1	4	SypO2	21	2197	44.7
1	P	1	4	SypO2	21	2197	44.7
1	P	1	4	SypO2	22	2196	45.7
1	P	1	4	SypO2	22	2197	45.8
1	P	1	4	SypO2	22	2199	45.7
1	P	1	4	SypO2	23	2202	46.7
1	P	1	4	SypO2	23	2198	46.7
1	P	1	4	SypO2	23	2201	46.8
1	P	1	4	SypO2	24	2207	47.7
1	P	1	4	SypO2	24	2201	47.7
1	P	1	4	SypO2	24	2211	47.7
1	P	1	4	SypO2	25	2230	48.7
1	P	1	4	SypO2	25	2219	48.7
1	P	1	4	SypO2	25	2224	48.7
1	P	1	4	SypO2	26	2247	49.7
1	P	1	4	SypO2	26	2248	49.7
1	P	1	4	SypO2	26	2252	49.7
1	P	1	4	SypO2	27	2301	50.7
1	P	1	4	SypO2	27	2296	50.7
1	P	1	4	SypO2	27	2298	50.7
1	P	1	4	SypO2	28	2378	51.7
1	P	1	4	SypO2	28	2378	51.8
1	P	1	4	SypO2	28	2374	51.7
1	P	1	4	SypO2	29	2563	52.7
1	P	1	4	SypO2	29	2581	52.8
1	P	1	4	SypO2	29	2579	52.7
1	P	1	4	SypO2	30	3436	53.7
1	P	1	4	SypO2	30	3527	53.7
1	P	1	4	SypO2	30	3613	53.7
1	P	1	4	SypO2	31	7266	54.7
1	P	1	4	SypO2	31	7522	54.8
1	P	1	4	SypO2	31	7794	54.7
1	P	1	4	SypO2	32	12374	55.7
1	P	1	4	SypO2	32	12614	55.7
1	P	1	4	SypO2	32	12852	55.7
1	P	1	4	SypO2	33	15738	56.7
1	P	1	4	SypO2	33	15958	56.7
1	P	1	4	SypO2	33	16059	56.7
1	P	1	4	SypO2	34	17569	57.7
1	P	1	4	SypO2	34	17557	57.8
1	P	1	4	SypO2	34	17717	57.7
1	P	1	4	SypO2	35	18503	58.7
1	P	1	4	SypO2	35	18513	58.7
1	P	1	4	SypO2	35	18529	58.7
1	P	1	4	SypO2	36	18890	59.7
1	P	1	4	SypO2	36	19019	59.7
1	P	1	4	SypO2	36	19073	59.7
1	P	1	4	SypO2	37	19154	60.7
1	P	1	4	SypO2	37	19218	60.7
1	P	1	4	SypO2	37	19243	60.7
1	P	1	4	SypO2	38	19314	61.7
1	P	1	4	SypO2	38	19397	61.7
1	P	1	4	SypO2	38	19468	61.7
1	P	1	4	SypO2	39	19293	62.7
1	P	1	4	SypO2	39	19284	62.7
1	P	1	4	SypO2	39	19377	62.7
1	P	1	4	SypO2	40	19137	63.7
1	P	1	4	SypO2	40	19139	63.7
1	P	1	4	SypO2	40	19235	63.7
1	P	1	4	SypO2	41	18875	64.7
1	P	1	4	SypO2	41	19003	64.9
1	P	1	4	SypO2	41	18963	64.7
1	P	1	4	SypO2	42	18652	65.7
1	P	1	4	SypO2	42	18637	65.7
1	P	1	4	SypO2	42	18723	65.7
1	P	1	4	SypO2	43	18334	66.5
1	P	1	4	SypO2	43	18504	66.9
1	P	1	4	SypO2	43	18426	66.7
1	P	1	4	SypO2	44	17961	67.7
1	P	1	4	SypO2	44	18119	67.9
1	P	1	4	SypO2	44	18053	67.7
1	P	1	4	SypO2	45	17621	68.7
1	P	1	4	SypO2	45	17640	68.9
1	P	1	4	SypO2	45	17743	69
1	P	1	4	SypO2	46	17244	69.5
1	P	1	4	SypO2	46	17320	69.7
1	P	1	4	SypO2	46	17233	69.9
1	P	1	4	SypO2	47	16904	70.7
1	P	1	4	SypO2	47	16777	70.9
1	P	1	4	SypO2	47	16912	70.7
1	P	1	4	SypO2	48	16510	71.5
1	P	1	4	SypO2	48	16449	72
1	P	1	4	SypO2	48	16532	71.7
1	P	1	4	SypO2	49	16013	72.7
1	P	1	4	SypO2	49	16194	72.9
1	P	1	4	SypO2	49	16132	72.7
1	P	1	4	SypO2	50	15616	73.5
1	P	1	4	SypO2	50	15784	73.9
1	P	1	4	SypO2	50	15660	73.7
1	P	1	4	SypO2	51	15142	74.5
1	P	1	4	SypO2	51	15216	74.9
1	P	1	4	SypO2	51	15196	74.7
1	P	1	4	SypO2	52	14736	75.5
1	P	1	4	SypO2	52	14717	76
1	P	1	4	SypO2	52	14711	75.7
1	P	1	4	SypO2	53	14205	76.7
1	P	1	4	SypO2	53	14257	76.9
1	P	1	4	SypO2	53	14285	76.7
1	P	1	4	SypO2	54	13761	77.5
1	P	1	4	SypO2	54	13783	78
1	P	1	4	SypO2	54	13746	77.7
1	P	1	4	SypO2	55	13237	78.7
1	P	1	4	SypO2	55	13269	78.7
1	P	1	4	SypO2	55	13297	78.7
1	P	1	4	SypO2	56	12770	79.7
1	P	1	4	SypO2	56	12817	79.7
1	P	1	4	SypO2	56	12829	79.7
1	P	1	4	SypO2	57	12242	80.7
1	P	1	4	SypO2	57	12219	80.9
1	P	1	4	SypO2	57	12264	81
1	P	1	4	SypO2	58	11787	81.5
1	P	1	4	SypO2	58	11781	82
1	P	1	4	SypO2	58	11837	81.7
1	P	1	4	SypO2	59	11260	82.7
1	P	1	4	SypO2	59	11267	82.9
1	P	1	4	SypO2	59	11382	82.7
1	P	1	4	SypO2	60	10706	83.5
1	P	1	4	SypO2	60	10694	84
1	P	1	4	SypO2	60	10712	83.7
1	P	1	4	SypO2	61	10147	84.7
1	P	1	4	SypO2	61	10186	84.7
1	P	1	4	SypO2	61	10225	84.5
1	P	1	4	SypO2	62	9599	85.7
1	P	1	4	SypO2	62	9563	85.7
1	P	1	4	SypO2	62	9528	85.9
1	P	1	4	SypO2	63	9028	86.7
1	P	1	4	SypO2	63	9075	86.9
1	P	1	4	SypO2	63	9034	86.7
1	P	1	4	SypO2	64	8609	87.7
1	P	1	4	SypO2	64	8605	87.9
1	P	1	4	SypO2	64	8599	87.9
1	P	1	4	SypO2	65	8155	88.9
1	P	1	4	SypO2	65	8165	88.7
1	P	1	4	SypO2	65	8208	88.9
1	P	1	4	SypO2	66	7679	89.7
1	P	1	4	SypO2	66	7687	89.7
1	P	1	4	SypO2	66	7671	89.9
1	P	1	4	SypO2	67	7145	90.7
1	P	1	4	SypO2	67	7157	90.7
1	P	1	4	SypO2	67	7132	90.7
1	P	1	4	SypO2	68	6588	91.5
1	P	1	4	SypO2	68	6596	91.9
1	P	1	4	SypO2	68	6564	91.9
1	P	1	4	SypO2	69	6132	92.7
1	P	1	4	SypO2	69	6111	92.7
1	P	1	4	SypO2	69	6124	92.5
1	P	1	4	SypO2	70	5745	93.7
1	P	1	4	SypO2	70	5748	93.7
1	P	1	4	SypO2	70	5706	93.7
1	P	1	4	SypO2	71	5448	94.7
1	P	1	4	SypO2	71	5460	94.5
1	P	1	4	SypO2	71	5458	94.7
1	P	1	5	SypO2	1	2268	24.8
1	P	1	5	SypO2	1	2270	25
1	P	1	5	SypO2	1	2273	25
1	P	1	5	SypO2	2	2261	25.6
1	P	1	5	SypO2	2	2264	25.6
1	P	1	5	SypO2	2	2261	25.6
1	P	1	5	SypO2	3	2256	27
1	P	1	5	SypO2	3	2250	27
1	P	1	5	SypO2	3	2252	27
1	P	1	5	SypO2	4	2247	28
1	P	1	5	SypO2	4	2247	27.8
1	P	1	5	SypO2	4	2243	28
1	P	1	5	SypO2	5	2233	28.8
1	P	1	5	SypO2	5	2243	28.8
1	P	1	5	SypO2	5	2233	28.8
1	P	1	5	SypO2	6	2233	29.8
1	P	1	5	SypO2	6	2230	29.8
1	P	1	5	SypO2	6	2228	29.8
1	P	1	5	SypO2	7	2228	30.8
1	P	1	5	SypO2	7	2222	30.8
1	P	1	5	SypO2	7	2219	31
1	P	1	5	SypO2	8	2216	31.8
1	P	1	5	SypO2	8	2218	31.8
1	P	1	5	SypO2	8	2214	32
1	P	1	5	SypO2	9	2204	32.8
1	P	1	5	SypO2	9	2204	32.8
1	P	1	5	SypO2	9	2212	32.8
1	P	1	5	SypO2	10	2199	33.8
1	P	1	5	SypO2	10	2199	33.7
1	P	1	5	SypO2	10	2204	33.8
1	P	1	5	SypO2	11	2198	34.8
1	P	1	5	SypO2	11	2197	34.8
1	P	1	5	SypO2	11	2202	34.8
1	P	1	5	SypO2	12	2189	35.8
1	P	1	5	SypO2	12	2183	35.8
1	P	1	5	SypO2	12	2193	35.8
1	P	1	5	SypO2	13	2176	36.7
1	P	1	5	SypO2	13	2175	36.8
1	P	1	5	SypO2	13	2185	36.7
1	P	1	5	SypO2	14	2173	37.8
1	P	1	5	SypO2	14	2174	37.8
1	P	1	5	SypO2	14	2169	37.8
1	P	1	5	SypO2	15	2169	38.7
1	P	1	5	SypO2	15	2158	38.8
1	P	1	5	SypO2	15	2163	38.7
1	P	1	5	SypO2	16	2165	39.7
1	P	1	5	SypO2	16	2162	39.7
1	P	1	5	SypO2	16	2171	39.7
1	P	1	5	SypO2	17	2157	40.8
1	P	1	5	SypO2	17	2148	40.7
1	P	1	5	SypO2	17	2155	40.7
1	P	1	5	SypO2	18	2152	41.7
1	P	1	5	SypO2	18	2150	41.8
1	P	1	5	SypO2	18	2146	41.7
1	P	1	5	SypO2	19	2143	42.7
1	P	1	5	SypO2	19	2142	42.7
1	P	1	5	SypO2	19	2144	42.7
1	P	1	5	SypO2	20	2142	43.7
1	P	1	5	SypO2	20	2140	43.8
1	P	1	5	SypO2	20	2137	43.7
1	P	1	5	SypO2	21	2139	44.7
1	P	1	5	SypO2	21	2133	44.7
1	P	1	5	SypO2	21	2141	44.7
1	P	1	5	SypO2	22	2133	45.7
1	P	1	5	SypO2	22	2128	45.8
1	P	1	5	SypO2	22	2125	45.7
1	P	1	5	SypO2	23	2125	46.7
1	P	1	5	SypO2	23	2126	46.7
1	P	1	5	SypO2	23	2126	46.8
1	P	1	5	SypO2	24	2130	47.7
1	P	1	5	SypO2	24	2122	47.7
1	P	1	5	SypO2	24	2120	47.7
1	P	1	5	SypO2	25	2121	48.7
1	P	1	5	SypO2	25	2115	48.7
1	P	1	5	SypO2	25	2113	48.7
1	P	1	5	SypO2	26	2118	49.7
1	P	1	5	SypO2	26	2118	49.7
1	P	1	5	SypO2	26	2115	49.7
1	P	1	5	SypO2	27	2115	50.7
1	P	1	5	SypO2	27	2115	50.7
1	P	1	5	SypO2	27	2117	50.7
1	P	1	5	SypO2	28	2126	51.7
1	P	1	5	SypO2	28	2124	51.8
1	P	1	5	SypO2	28	2125	51.7
1	P	1	5	SypO2	29	2137	52.7
1	P	1	5	SypO2	29	2135	52.8
1	P	1	5	SypO2	29	2135	52.7
1	P	1	5	SypO2	30	2159	53.7
1	P	1	5	SypO2	30	2151	53.7
1	P	1	5	SypO2	30	2163	53.7
1	P	1	5	SypO2	31	2197	54.7
1	P	1	5	SypO2	31	2193	54.8
1	P	1	5	SypO2	31	2196	54.7
1	P	1	5	SypO2	32	2269	55.7
1	P	1	5	SypO2	32	2277	55.7
1	P	1	5	SypO2	32	2278	55.7
1	P	1	5	SypO2	33	2558	56.7
1	P	1	5	SypO2	33	2578	56.7
1	P	1	5	SypO2	33	2613	56.7
1	P	1	5	SypO2	34	4197	57.7
1	P	1	5	SypO2	34	4323	57.8
1	P	1	5	SypO2	34	4495	57.7
1	P	1	5	SypO2	35	7914	58.7
1	P	1	5	SypO2	35	8142	58.7
1	P	1	5	SypO2	35	8360	58.7
1	P	1	5	SypO2	36	11850	59.7
1	P	1	5	SypO2	36	12023	59.7
1	P	1	5	SypO2	36	12248	59.7
1	P	1	5	SypO2	37	14772	60.7
1	P	1	5	SypO2	37	14884	60.7
1	P	1	5	SypO2	37	15082	60.7
1	P	1	5	SypO2	38	16637	61.7
1	P	1	5	SypO2	38	16783	61.7
1	P	1	5	SypO2	38	16909	61.7
1	P	1	5	SypO2	39	17641	62.7
1	P	1	5	SypO2	39	17710	62.7
1	P	1	5	SypO2	39	17816	62.7
1	P	1	5	SypO2	40	18078	63.7
1	P	1	5	SypO2	40	18065	63.7
1	P	1	5	SypO2	40	18204	63.7
1	P	1	5	SypO2	41	18177	64.7
1	P	1	5	SypO2	41	18274	64.9
1	P	1	5	SypO2	41	18311	64.7
1	P	1	5	SypO2	42	18230	65.7
1	P	1	5	SypO2	42	18233	65.7
1	P	1	5	SypO2	42	18375	65.7
1	P	1	5	SypO2	43	18224	66.5
1	P	1	5	SypO2	43	18364	66.9
1	P	1	5	SypO2	43	18343	66.7
1	P	1	5	SypO2	44	18039	67.7
1	P	1	5	SypO2	44	18235	67.9
1	P	1	5	SypO2	44	18093	67.7
1	P	1	5	SypO2	45	17835	68.7
1	P	1	5	SypO2	45	17876	68.9
1	P	1	5	SypO2	45	17936	69
1	P	1	5	SypO2	46	17612	69.5
1	P	1	5	SypO2	46	17654	69.7
1	P	1	5	SypO2	46	17592	69.9
1	P	1	5	SypO2	47	17304	70.7
1	P	1	5	SypO2	47	17239	70.9
1	P	1	5	SypO2	47	17352	70.7
1	P	1	5	SypO2	48	17002	71.5
1	P	1	5	SypO2	48	16960	72
1	P	1	5	SypO2	48	16921	71.7
1	P	1	5	SypO2	49	16542	72.7
1	P	1	5	SypO2	49	16596	72.9
1	P	1	5	SypO2	49	16591	72.7
1	P	1	5	SypO2	50	16031	73.5
1	P	1	5	SypO2	50	16193	73.9
1	P	1	5	SypO2	50	16082	73.7
1	P	1	5	SypO2	51	15623	74.5
1	P	1	5	SypO2	51	15604	74.9
1	P	1	5	SypO2	51	15643	74.7
1	P	1	5	SypO2	52	15190	75.5
1	P	1	5	SypO2	52	15180	76
1	P	1	5	SypO2	52	15124	75.7
1	P	1	5	SypO2	53	14717	76.7
1	P	1	5	SypO2	53	14751	76.9
1	P	1	5	SypO2	53	14740	76.7
1	P	1	5	SypO2	54	14260	77.5
1	P	1	5	SypO2	54	14271	78
1	P	1	5	SypO2	54	14228	77.7
1	P	1	5	SypO2	55	13731	78.7
1	P	1	5	SypO2	55	13730	78.7
1	P	1	5	SypO2	55	13760	78.7
1	P	1	5	SypO2	56	13198	79.7
1	P	1	5	SypO2	56	13225	79.7
1	P	1	5	SypO2	56	13280	79.7
1	P	1	5	SypO2	57	12666	80.7
1	P	1	5	SypO2	57	12636	80.9
1	P	1	5	SypO2	57	12700	81
1	P	1	5	SypO2	58	12161	81.5
1	P	1	5	SypO2	58	12144	82
1	P	1	5	SypO2	58	12138	81.7
1	P	1	5	SypO2	59	11580	82.7
1	P	1	5	SypO2	59	11626	82.9
1	P	1	5	SypO2	59	11648	82.7
1	P	1	5	SypO2	60	11056	83.5
1	P	1	5	SypO2	60	11012	84
1	P	1	5	SypO2	60	10975	83.7
1	P	1	5	SypO2	61	10467	84.7
1	P	1	5	SypO2	61	10449	84.7
1	P	1	5	SypO2	61	10520	84.5
1	P	1	5	SypO2	62	9902	85.7
1	P	1	5	SypO2	62	9921	85.7
1	P	1	5	SypO2	62	9883	85.9
1	P	1	5	SypO2	63	9389	86.7
1	P	1	5	SypO2	63	9458	86.9
1	P	1	5	SypO2	63	9455	86.7
1	P	1	5	SypO2	64	8909	87.7
1	P	1	5	SypO2	64	8906	87.9
1	P	1	5	SypO2	64	8904	87.9
1	P	1	5	SypO2	65	8435	88.9
1	P	1	5	SypO2	65	8463	88.7
1	P	1	5	SypO2	65	8418	88.9
1	P	1	5	SypO2	66	7962	89.7
1	P	1	5	SypO2	66	7973	89.7
1	P	1	5	SypO2	66	7928	89.9
1	P	1	5	SypO2	67	7442	90.7
1	P	1	5	SypO2	67	7444	90.7
1	P	1	5	SypO2	67	7420	90.7
1	P	1	5	SypO2	68	6916	91.5
1	P	1	5	SypO2	68	6910	91.9
1	P	1	5	SypO2	68	6883	91.9
1	P	1	5	SypO2	69	6418	92.7
1	P	1	5	SypO2	69	6425	92.7
1	P	1	5	SypO2	69	6461	92.5
1	P	1	5	SypO2	70	6064	93.7
1	P	1	5	SypO2	70	6065	93.7
1	P	1	5	SypO2	70	6010	93.7
1	P	1	5	SypO2	71	5680	94.7
1	P	1	5	SypO2	71	5684	94.5
1	P	1	5	SypO2	71	5686	94.7
1	P	1	6	SypO2	1	2027	24.8
1	P	1	6	SypO2	1	2032	25
1	P	1	6	SypO2	1	2030	25
1	P	1	6	SypO2	2	2029	25.6
1	P	1	6	SypO2	2	2029	25.6
1	P	1	6	SypO2	2	2028	25.6
1	P	1	6	SypO2	3	2019	27
1	P	1	6	SypO2	3	2026	27
1	P	1	6	SypO2	3	2017	27
1	P	1	6	SypO2	4	2020	28
1	P	1	6	SypO2	4	2014	27.8
1	P	1	6	SypO2	4	2013	28
1	P	1	6	SypO2	5	2012	28.8
1	P	1	6	SypO2	5	2015	28.8
1	P	1	6	SypO2	5	2013	28.8
1	P	1	6	SypO2	6	2014	29.8
1	P	1	6	SypO2	6	2006	29.8
1	P	1	6	SypO2	6	2004	29.8
1	P	1	6	SypO2	7	2009	30.8
1	P	1	6	SypO2	7	2004	30.8
1	P	1	6	SypO2	7	1998	31
1	P	1	6	SypO2	8	2000	31.8
1	P	1	6	SypO2	8	2001	31.8
1	P	1	6	SypO2	8	1996	32
1	P	1	6	SypO2	9	1993	32.8
1	P	1	6	SypO2	9	2000	32.8
1	P	1	6	SypO2	9	1999	32.8
1	P	1	6	SypO2	10	1991	33.8
1	P	1	6	SypO2	10	1996	33.7
1	P	1	6	SypO2	10	1995	33.8
1	P	1	6	SypO2	11	1991	34.8
1	P	1	6	SypO2	11	1991	34.8
1	P	1	6	SypO2	11	1992	34.8
1	P	1	6	SypO2	12	1987	35.8
1	P	1	6	SypO2	12	1982	35.8
1	P	1	6	SypO2	12	1984	35.8
1	P	1	6	SypO2	13	1988	36.7
1	P	1	6	SypO2	13	1982	36.8
1	P	1	6	SypO2	13	1987	36.7
1	P	1	6	SypO2	14	1981	37.8
1	P	1	6	SypO2	14	1988	37.8
1	P	1	6	SypO2	14	1979	37.8
1	P	1	6	SypO2	15	1979	38.7
1	P	1	6	SypO2	15	1980	38.8
1	P	1	6	SypO2	15	1982	38.7
1	P	1	6	SypO2	16	1976	39.7
1	P	1	6	SypO2	16	1973	39.7
1	P	1	6	SypO2	16	1981	39.7
1	P	1	6	SypO2	17	1973	40.8
1	P	1	6	SypO2	17	1972	40.7
1	P	1	6	SypO2	17	1969	40.7
1	P	1	6	SypO2	18	1971	41.7
1	P	1	6	SypO2	18	1964	41.8
1	P	1	6	SypO2	18	1964	41.7
1	P	1	6	SypO2	19	1966	42.7
1	P	1	6	SypO2	19	1962	42.7
1	P	1	6	SypO2	19	1965	42.7
1	P	1	6	SypO2	20	1963	43.7
1	P	1	6	SypO2	20	1964	43.8
1	P	1	6	SypO2	20	1962	43.7
1	P	1	6	SypO2	21	1952	44.7
1	P	1	6	SypO2	21	1954	44.7
1	P	1	6	SypO2	21	1963	44.7
1	P	1	6	SypO2	22	1959	45.7
1	P	1	6	SypO2	22	1961	45.8
1	P	1	6	SypO2	22	1965	45.7
1	P	1	6	SypO2	23	1954	46.7
1	P	1	6	SypO2	23	1959	46.7
1	P	1	6	SypO2	23	1955	46.8
1	P	1	6	SypO2	24	1957	47.7
1	P	1	6	SypO2	24	1962	47.7
1	P	1	6	SypO2	24	1957	47.7
1	P	1	6	SypO2	25	1960	48.7
1	P	1	6	SypO2	25	1957	48.7
1	P	1	6	SypO2	25	1956	48.7
1	P	1	6	SypO2	26	1965	49.7
1	P	1	6	SypO2	26	1968	49.7
1	P	1	6	SypO2	26	1960	49.7
1	P	1	6	SypO2	27	1977	50.7
1	P	1	6	SypO2	27	1975	50.7
1	P	1	6	SypO2	27	1973	50.7
1	P	1	6	SypO2	28	2002	51.7
1	P	1	6	SypO2	28	2009	51.8
1	P	1	6	SypO2	28	2010	51.7
1	P	1	6	SypO2	29	2115	52.7
1	P	1	6	SypO2	29	2119	52.8
1	P	1	6	SypO2	29	2138	52.7
1	P	1	6	SypO2	30	2698	53.7
1	P	1	6	SypO2	30	2759	53.7
1	P	1	6	SypO2	30	2839	53.7
1	P	1	6	SypO2	31	4245	54.7
1	P	1	6	SypO2	31	4381	54.8
1	P	1	6	SypO2	31	4490	54.7
1	P	1	6	SypO2	32	6218	55.7
1	P	1	6	SypO2	32	6343	55.7
1	P	1	6	SypO2	32	6439	55.7
1	P	1	6	SypO2	33	7911	56.7
1	P	1	6	SypO2	33	8006	56.7
1	P	1	6	SypO2	33	8112	56.7
1	P	1	6	SypO2	34	9094	57.7
1	P	1	6	SypO2	34	9058	57.8
1	P	1	6	SypO2	34	9170	57.7
1	P	1	6	SypO2	35	9691	58.7
1	P	1	6	SypO2	35	9678	58.7
1	P	1	6	SypO2	35	9756	58.7
1	P	1	6	SypO2	36	9989	59.7
1	P	1	6	SypO2	36	10001	59.7
1	P	1	6	SypO2	36	10002	59.7
1	P	1	6	SypO2	37	10165	60.7
1	P	1	6	SypO2	37	10115	60.7
1	P	1	6	SypO2	37	10145	60.7
1	P	1	6	SypO2	38	10673	61.7
1	P	1	6	SypO2	38	10678	61.7
1	P	1	6	SypO2	38	10651	61.7
1	P	1	6	SypO2	39	10648	62.7
1	P	1	6	SypO2	39	10680	62.7
1	P	1	6	SypO2	39	10656	62.7
1	P	1	6	SypO2	40	10590	63.7
1	P	1	6	SypO2	40	10512	63.7
1	P	1	6	SypO2	40	10614	63.7
1	P	1	6	SypO2	41	10491	64.7
1	P	1	6	SypO2	41	10521	64.9
1	P	1	6	SypO2	41	10526	64.7
1	P	1	6	SypO2	42	10433	65.7
1	P	1	6	SypO2	42	10385	65.7
1	P	1	6	SypO2	42	10448	65.7
1	P	1	6	SypO2	43	10250	66.5
1	P	1	6	SypO2	43	10294	66.9
1	P	1	6	SypO2	43	10228	66.7
1	P	1	6	SypO2	44	10046	67.7
1	P	1	6	SypO2	44	10090	67.9
1	P	1	6	SypO2	44	10057	67.7
1	P	1	6	SypO2	45	9888	68.7
1	P	1	6	SypO2	45	9870	68.9
1	P	1	6	SypO2	45	9888	69
1	P	1	6	SypO2	46	9713	69.5
1	P	1	6	SypO2	46	9727	69.7
1	P	1	6	SypO2	46	9724	69.9
1	P	1	6	SypO2	47	9564	70.7
1	P	1	6	SypO2	47	9483	70.9
1	P	1	6	SypO2	47	9534	70.7
1	P	1	6	SypO2	48	9312	71.5
1	P	1	6	SypO2	48	9277	72
1	P	1	6	SypO2	48	9282	71.7
1	P	1	6	SypO2	49	9100	72.7
1	P	1	6	SypO2	49	9114	72.9
1	P	1	6	SypO2	49	9113	72.7
1	P	1	6	SypO2	50	8894	73.5
1	P	1	6	SypO2	50	8938	73.9
1	P	1	6	SypO2	50	8911	73.7
1	P	1	6	SypO2	51	8727	74.5
1	P	1	6	SypO2	51	8721	74.9
1	P	1	6	SypO2	51	8730	74.7
1	P	1	6	SypO2	52	8469	75.5
1	P	1	6	SypO2	52	8477	76
1	P	1	6	SypO2	52	8452	75.7
1	P	1	6	SypO2	53	8259	76.7
1	P	1	6	SypO2	53	8253	76.7
1	P	1	6	SypO2	53	8258	76.7
1	P	1	6	SypO2	54	8026	77.5
1	P	1	6	SypO2	54	8040	78
1	P	1	6	SypO2	54	8007	77.7
1	P	1	6	SypO2	55	7801	78.7
1	P	1	6	SypO2	55	7802	78.7
1	P	1	6	SypO2	55	7820	78.7
1	P	1	6	SypO2	56	7571	79.7
1	P	1	6	SypO2	56	7606	79.7
1	P	1	6	SypO2	56	7636	79.7
1	P	1	6	SypO2	57	7323	80.7
1	P	1	6	SypO2	57	7326	80.9
1	P	1	6	SypO2	57	7367	81
1	P	1	6	SypO2	58	7126	81.5
1	P	1	6	SypO2	58	7118	82
1	P	1	6	SypO2	58	7120	81.7
1	P	1	6	SypO2	59	6872	82.7
1	P	1	6	SypO2	59	6874	82.9
1	P	1	6	SypO2	59	6914	82.7
1	P	1	6	SypO2	60	6648	83.5
1	P	1	6	SypO2	60	6651	84
1	P	1	6	SypO2	60	6655	83.7
1	P	1	6	SypO2	61	6913	84.7
1	P	1	6	SypO2	61	7272	84.7
1	P	1	6	SypO2	61	7325	84.5
1	P	1	6	SypO2	62	7037	85.7
1	P	1	6	SypO2	62	7052	85.7
1	P	1	6	SypO2	62	7056	85.9
1	P	1	6	SypO2	63	6790	86.7
1	P	1	6	SypO2	63	6781	86.9
1	P	1	6	SypO2	63	6798	86.7
1	P	1	6	SypO2	64	6506	87.7
1	P	1	6	SypO2	64	6527	87.9
1	P	1	6	SypO2	64	6536	87.9
1	P	1	6	SypO2	65	6280	88.9
1	P	1	6	SypO2	65	6297	88.7
1	P	1	6	SypO2	65	6294	88.9
1	P	1	6	SypO2	66	6007	89.7
1	P	1	6	SypO2	66	6057	89.7
1	P	1	6	SypO2	66	6036	89.9
1	P	1	6	SypO2	67	5773	90.7
1	P	1	6	SypO2	67	5740	90.7
1	P	1	6	SypO2	67	5765	90.7
1	P	1	6	SypO2	68	5430	91.5
1	P	1	6	SypO2	68	5439	91.9
1	P	1	6	SypO2	68	5411	91.9
1	P	1	6	SypO2	69	5096	92.7
1	P	1	6	SypO2	69	5081	92.7
1	P	1	6	SypO2	69	5110	92.5
1	P	1	6	SypO2	70	4772	93.7
1	P	1	6	SypO2	70	4764	93.7
1	P	1	6	SypO2	70	4744	93.7
1	P	1	6	SypO2	71	4539	94.7
1	P	1	6	SypO2	71	4526	94.5
1	P	1	6	SypO2	71	4544	94.7
1	P	1	7	SypO2	1	2306	24.8
1	P	1	7	SypO2	1	2321	25
1	P	1	7	SypO2	1	2319	25
1	P	1	7	SypO2	2	2311	25.6
1	P	1	7	SypO2	2	2306	25.6
1	P	1	7	SypO2	2	2314	25.6
1	P	1	7	SypO2	3	2298	27
1	P	1	7	SypO2	3	2293	26.8
1	P	1	7	SypO2	3	2297	27
1	P	1	7	SypO2	4	2280	28
1	P	1	7	SypO2	4	2280	27.8
1	P	1	7	SypO2	4	2277	28
1	P	1	7	SypO2	5	2266	28.8
1	P	1	7	SypO2	5	2270	29
1	P	1	7	SypO2	5	2267	28.8
1	P	1	7	SypO2	6	2257	29.8
1	P	1	7	SypO2	6	2261	29.8
1	P	1	7	SypO2	6	2253	29.8
1	P	1	7	SypO2	7	2255	30.8
1	P	1	7	SypO2	7	2246	30.8
1	P	1	7	SypO2	7	2244	31
1	P	1	7	SypO2	8	2239	31.8
1	P	1	7	SypO2	8	2227	31.8
1	P	1	7	SypO2	8	2226	32
1	P	1	7	SypO2	9	2218	32.8
1	P	1	7	SypO2	9	2224	32.8
1	P	1	7	SypO2	9	2224	32.8
1	P	1	7	SypO2	10	2211	33.8
1	P	1	7	SypO2	10	2217	33.8
1	P	1	7	SypO2	10	2203	33.8
1	P	1	7	SypO2	11	2200	34.8
1	P	1	7	SypO2	11	2199	34.8
1	P	1	7	SypO2	11	2201	34.8
1	P	1	7	SypO2	12	2186	35.8
1	P	1	7	SypO2	12	2185	35.8
1	P	1	7	SypO2	12	2188	35.8
1	P	1	7	SypO2	13	2174	36.7
1	P	1	7	SypO2	13	2176	36.8
1	P	1	7	SypO2	13	2180	36.7
1	P	1	7	SypO2	14	2171	37.8
1	P	1	7	SypO2	14	2173	37.7
1	P	1	7	SypO2	14	2173	37.8
1	P	1	7	SypO2	15	2157	38.7
1	P	1	7	SypO2	15	2159	38.8
1	P	1	7	SypO2	15	2158	38.7
1	P	1	7	SypO2	16	2157	39.7
1	P	1	7	SypO2	16	2151	39.8
1	P	1	7	SypO2	16	2154	39.7
1	P	1	7	SypO2	17	2149	40.8
1	P	1	7	SypO2	17	2146	40.8
1	P	1	7	SypO2	17	2149	40.7
1	P	1	7	SypO2	18	2143	41.7
1	P	1	7	SypO2	18	2136	41.8
1	P	1	7	SypO2	18	2140	41.7
1	P	1	7	SypO2	19	2144	42.7
1	P	1	7	SypO2	19	2140	42.7
1	P	1	7	SypO2	19	2137	42.7
1	P	1	7	SypO2	20	2132	43.7
1	P	1	7	SypO2	20	2127	43.7
1	P	1	7	SypO2	20	2131	43.7
1	P	1	7	SypO2	21	2134	44.7
1	P	1	7	SypO2	21	2130	44.7
1	P	1	7	SypO2	21	2130	44.7
1	P	1	7	SypO2	22	2126	45.7
1	P	1	7	SypO2	22	2132	45.8
1	P	1	7	SypO2	22	2128	45.7
1	P	1	7	SypO2	23	2132	46.7
1	P	1	7	SypO2	23	2135	46.7
1	P	1	7	SypO2	23	2129	46.8
1	P	1	7	SypO2	24	2132	47.7
1	P	1	7	SypO2	24	2136	47.7
1	P	1	7	SypO2	24	2142	47.7
1	P	1	7	SypO2	25	2152	48.7
1	P	1	7	SypO2	25	2150	48.7
1	P	1	7	SypO2	25	2146	48.7
1	P	1	7	SypO2	26	2169	49.7
1	P	1	7	SypO2	26	2172	49.7
1	P	1	7	SypO2	26	2174	49.7
1	P	1	7	SypO2	27	2208	50.7
1	P	1	7	SypO2	27	2211	50.7
1	P	1	7	SypO2	27	2216	50.7
1	P	1	7	SypO2	28	2290	51.7
1	P	1	7	SypO2	28	2294	51.8
1	P	1	7	SypO2	28	2290	51.7
1	P	1	7	SypO2	29	2497	52.7
1	P	1	7	SypO2	29	2503	52.8
1	P	1	7	SypO2	29	2524	52.7
1	P	1	7	SypO2	30	3459	53.7
1	P	1	7	SypO2	30	3563	53.7
1	P	1	7	SypO2	30	3695	53.7
1	P	1	7	SypO2	31	6792	54.7
1	P	1	7	SypO2	31	7010	54.7
1	P	1	7	SypO2	31	7234	54.7
1	P	1	7	SypO2	32	10932	55.7
1	P	1	7	SypO2	32	11170	55.7
1	P	1	7	SypO2	32	11389	55.7
1	P	1	7	SypO2	33	14071	56.7
1	P	1	7	SypO2	33	14154	56.7
1	P	1	7	SypO2	33	14348	56.7
1	P	1	7	SypO2	34	15765	57.7
1	P	1	7	SypO2	34	15753	57.8
1	P	1	7	SypO2	34	15824	57.7
1	P	1	7	SypO2	35	16483	58.7
1	P	1	7	SypO2	35	16583	58.7
1	P	1	7	SypO2	35	16712	58.7
1	P	1	7	SypO2	36	16883	59.7
1	P	1	7	SypO2	36	16938	59.7
1	P	1	7	SypO2	36	16879	59.7
1	P	1	7	SypO2	37	17046	60.7
1	P	1	7	SypO2	37	17026	60.7
1	P	1	7	SypO2	37	17079	60.7
1	P	1	7	SypO2	38	17011	61.7
1	P	1	7	SypO2	38	17017	61.7
1	P	1	7	SypO2	38	17032	61.7
1	P	1	7	SypO2	39	16891	62.7
1	P	1	7	SypO2	39	16994	62.7
1	P	1	7	SypO2	39	16982	62.7
1	P	1	7	SypO2	40	16730	63.7
1	P	1	7	SypO2	40	16708	63.7
1	P	1	7	SypO2	40	16834	63.7
1	P	1	7	SypO2	41	16487	64.7
1	P	1	7	SypO2	41	16501	64.9
1	P	1	7	SypO2	41	16543	64.7
1	P	1	7	SypO2	42	16280	65.7
1	P	1	7	SypO2	42	16215	65.7
1	P	1	7	SypO2	42	16236	65.7
1	P	1	7	SypO2	43	15852	66.5
1	P	1	7	SypO2	43	15966	66.9
1	P	1	7	SypO2	43	15915	66.7
1	P	1	7	SypO2	44	15573	67.7
1	P	1	7	SypO2	44	15590	67.9
1	P	1	7	SypO2	44	15470	67.7
1	P	1	7	SypO2	45	15182	68.7
1	P	1	7	SypO2	45	15210	68.7
1	P	1	7	SypO2	45	15178	69
1	P	1	7	SypO2	46	14790	69.5
1	P	1	7	SypO2	46	14837	69.7
1	P	1	7	SypO2	46	14775	69.9
1	P	1	7	SypO2	47	14456	70.7
1	P	1	7	SypO2	47	14344	70.9
1	P	1	7	SypO2	47	14362	70.7
1	P	1	7	SypO2	48	13926	71.5
1	P	1	7	SypO2	48	13893	72
1	P	1	7	SypO2	48	13861	71.7
1	P	1	7	SypO2	49	13533	72.7
1	P	1	7	SypO2	49	13459	72.9
1	P	1	7	SypO2	49	13475	72.7
1	P	1	7	SypO2	50	13075	73.5
1	P	1	7	SypO2	50	13095	73.9
1	P	1	7	SypO2	50	13063	73.7
1	P	1	7	SypO2	51	12636	74.5
1	P	1	7	SypO2	51	12728	74.9
1	P	1	7	SypO2	51	12715	74.7
1	P	1	7	SypO2	52	12160	75.5
1	P	1	7	SypO2	52	12216	76
1	P	1	7	SypO2	52	12132	75.7
1	P	1	7	SypO2	53	11746	76.7
1	P	1	7	SypO2	53	11720	76.7
1	P	1	7	SypO2	53	11684	76.7
1	P	1	7	SypO2	54	11225	77.5
1	P	1	7	SypO2	54	11286	77.9
1	P	1	7	SypO2	54	11236	77.7
1	P	1	7	SypO2	55	10850	78.7
1	P	1	7	SypO2	55	10863	78.7
1	P	1	7	SypO2	55	10812	78.7
1	P	1	7	SypO2	56	10332	79.7
1	P	1	7	SypO2	56	10350	79.7
1	P	1	7	SypO2	56	10454	79.7
1	P	1	7	SypO2	57	9917	80.7
1	P	1	7	SypO2	57	9965	80.7
1	P	1	7	SypO2	57	9922	81
1	P	1	7	SypO2	58	10508	81.5
1	P	1	7	SypO2	58	10571	81.9
1	P	1	7	SypO2	58	10567	81.7
1	P	1	7	SypO2	59	10132	82.7
1	P	1	7	SypO2	59	10161	82.9
1	P	1	7	SypO2	59	10239	82.7
1	P	1	7	SypO2	60	9711	83.5
1	P	1	7	SypO2	60	9726	84
1	P	1	7	SypO2	60	9678	83.7
1	P	1	7	SypO2	61	9208	84.7
1	P	1	7	SypO2	61	9210	84.9
1	P	1	7	SypO2	61	9249	84.5
1	P	1	7	SypO2	62	8730	85.7
1	P	1	7	SypO2	62	8774	85.7
1	P	1	7	SypO2	62	8716	85.9
1	P	1	7	SypO2	63	8303	86.7
1	P	1	7	SypO2	63	8286	86.9
1	P	1	7	SypO2	63	8299	86.7
1	P	1	7	SypO2	64	7827	87.7
1	P	1	7	SypO2	64	7884	87.7
1	P	1	7	SypO2	64	7821	87.9
1	P	1	7	SypO2	65	7392	88.9
1	P	1	7	SypO2	65	7414	88.7
1	P	1	7	SypO2	65	7402	88.9
1	P	1	7	SypO2	66	6885	89.7
1	P	1	7	SypO2	66	6929	89.7
1	P	1	7	SypO2	66	6890	89.9
1	P	1	7	SypO2	67	6393	90.7
1	P	1	7	SypO2	67	6386	90.7
1	P	1	7	SypO2	67	6414	90.7
1	P	1	7	SypO2	68	5897	91.5
1	P	1	7	SypO2	68	5900	91.7
1	P	1	7	SypO2	68	5854	91.9
1	P	1	7	SypO2	69	5514	92.7
1	P	1	7	SypO2	69	5516	92.9
1	P	1	7	SypO2	69	5506	92.5
1	P	1	7	SypO2	70	5193	93.7
1	P	1	7	SypO2	70	5211	93.7
1	P	1	7	SypO2	70	5185	93.7
1	P	1	7	SypO2	71	4916	94.7
1	P	1	7	SypO2	71	4929	94.7
1	P	1	7	SypO2	71	4936	94.7
1	P	1	8	SypO2	1	2135	24.8
1	P	1	8	SypO2	1	2138	25
1	P	1	8	SypO2	1	2141	25
1	P	1	8	SypO2	2	2139	25.6
1	P	1	8	SypO2	2	2128	25.6
1	P	1	8	SypO2	2	2129	25.6
1	P	1	8	SypO2	3	2129	27
1	P	1	8	SypO2	3	2125	26.8
1	P	1	8	SypO2	3	2122	27
1	P	1	8	SypO2	4	2115	28
1	P	1	8	SypO2	4	2115	27.8
1	P	1	8	SypO2	4	2120	28
1	P	1	8	SypO2	5	2109	28.8
1	P	1	8	SypO2	5	2108	29
1	P	1	8	SypO2	5	2106	28.8
1	P	1	8	SypO2	6	2102	29.8
1	P	1	8	SypO2	6	2106	29.8
1	P	1	8	SypO2	6	2104	29.8
1	P	1	8	SypO2	7	2093	30.8
1	P	1	8	SypO2	7	2099	30.8
1	P	1	8	SypO2	7	2093	31
1	P	1	8	SypO2	8	2093	31.8
1	P	1	8	SypO2	8	2087	31.8
1	P	1	8	SypO2	8	2085	32
1	P	1	8	SypO2	9	2083	32.8
1	P	1	8	SypO2	9	2085	32.8
1	P	1	8	SypO2	9	2076	32.8
1	P	1	8	SypO2	10	2077	33.8
1	P	1	8	SypO2	10	2072	33.8
1	P	1	8	SypO2	10	2075	33.8
1	P	1	8	SypO2	11	2071	34.8
1	P	1	8	SypO2	11	2068	34.8
1	P	1	8	SypO2	11	2065	34.8
1	P	1	8	SypO2	12	2069	35.8
1	P	1	8	SypO2	12	2059	35.8
1	P	1	8	SypO2	12	2060	35.8
1	P	1	8	SypO2	13	2054	36.7
1	P	1	8	SypO2	13	2051	36.8
1	P	1	8	SypO2	13	2053	36.7
1	P	1	8	SypO2	14	2050	37.8
1	P	1	8	SypO2	14	2046	37.7
1	P	1	8	SypO2	14	2052	37.8
1	P	1	8	SypO2	15	2046	38.7
1	P	1	8	SypO2	15	2049	38.8
1	P	1	8	SypO2	15	2043	38.7
1	P	1	8	SypO2	16	2046	39.7
1	P	1	8	SypO2	16	2036	39.8
1	P	1	8	SypO2	16	2029	39.7
1	P	1	8	SypO2	17	2030	40.8
1	P	1	8	SypO2	17	2029	40.8
1	P	1	8	SypO2	17	2031	40.7
1	P	1	8	SypO2	18	2031	41.7
1	P	1	8	SypO2	18	2024	41.8
1	P	1	8	SypO2	18	2032	41.7
1	P	1	8	SypO2	19	2021	42.7
1	P	1	8	SypO2	19	2022	42.7
1	P	1	8	SypO2	19	2020	42.7
1	P	1	8	SypO2	20	2018	43.7
1	P	1	8	SypO2	20	2014	43.7
1	P	1	8	SypO2	20	2022	43.7
1	P	1	8	SypO2	21	2016	44.7
1	P	1	8	SypO2	21	2013	44.7
1	P	1	8	SypO2	21	2013	44.7
1	P	1	8	SypO2	22	2012	45.7
1	P	1	8	SypO2	22	2016	45.8
1	P	1	8	SypO2	22	2007	45.7
1	P	1	8	SypO2	23	2011	46.7
1	P	1	8	SypO2	23	2008	46.7
1	P	1	8	SypO2	23	2007	46.8
1	P	1	8	SypO2	24	2011	47.7
1	P	1	8	SypO2	24	2007	47.7
1	P	1	8	SypO2	24	2003	47.7
1	P	1	8	SypO2	25	2000	48.7
1	P	1	8	SypO2	25	2004	48.7
1	P	1	8	SypO2	25	2001	48.7
1	P	1	8	SypO2	26	2001	49.7
1	P	1	8	SypO2	26	1999	49.7
1	P	1	8	SypO2	26	1996	49.7
1	P	1	8	SypO2	27	1999	50.7
1	P	1	8	SypO2	27	2000	50.7
1	P	1	8	SypO2	27	1999	50.7
1	P	1	8	SypO2	28	2007	51.7
1	P	1	8	SypO2	28	2003	51.8
1	P	1	8	SypO2	28	2004	51.7
1	P	1	8	SypO2	29	2003	52.7
1	P	1	8	SypO2	29	2009	52.8
1	P	1	8	SypO2	29	2010	52.7
1	P	1	8	SypO2	30	2017	53.7
1	P	1	8	SypO2	30	2013	53.7
1	P	1	8	SypO2	30	2020	53.7
1	P	1	8	SypO2	31	2040	54.7
1	P	1	8	SypO2	31	2039	54.7
1	P	1	8	SypO2	31	2041	54.7
1	P	1	8	SypO2	32	2069	55.7
1	P	1	8	SypO2	32	2067	55.7
1	P	1	8	SypO2	32	2078	55.7
1	P	1	8	SypO2	33	2131	56.7
1	P	1	8	SypO2	33	2132	56.7
1	P	1	8	SypO2	33	2138	56.7
1	P	1	8	SypO2	34	2390	57.7
1	P	1	8	SypO2	34	2418	57.8
1	P	1	8	SypO2	34	2447	57.7
1	P	1	8	SypO2	35	3460	58.7
1	P	1	8	SypO2	35	3552	58.7
1	P	1	8	SypO2	35	3635	58.7
1	P	1	8	SypO2	36	5049	59.7
1	P	1	8	SypO2	36	5163	59.7
1	P	1	8	SypO2	36	5217	59.7
1	P	1	8	SypO2	37	6619	60.7
1	P	1	8	SypO2	37	6695	60.7
1	P	1	8	SypO2	37	6791	60.7
1	P	1	8	SypO2	38	8004	61.7
1	P	1	8	SypO2	38	8094	61.7
1	P	1	8	SypO2	38	8185	61.7
1	P	1	8	SypO2	39	9292	62.7
1	P	1	8	SypO2	39	9379	62.7
1	P	1	8	SypO2	39	9468	62.7
1	P	1	8	SypO2	40	11601	63.7
1	P	1	8	SypO2	40	11723	63.7
1	P	1	8	SypO2	40	11759	63.7
1	P	1	8	SypO2	41	12816	64.7
1	P	1	8	SypO2	41	12967	64.9
1	P	1	8	SypO2	41	13038	64.7
1	P	1	8	SypO2	42	13987	65.7
1	P	1	8	SypO2	42	14131	65.7
1	P	1	8	SypO2	42	14110	65.7
1	P	1	8	SypO2	43	14655	66.5
1	P	1	8	SypO2	43	14768	66.9
1	P	1	8	SypO2	43	14747	66.7
1	P	1	8	SypO2	44	14997	67.7
1	P	1	8	SypO2	44	15144	67.9
1	P	1	8	SypO2	44	15054	67.7
1	P	1	8	SypO2	45	15110	68.7
1	P	1	8	SypO2	45	15182	68.7
1	P	1	8	SypO2	45	15175	69
1	P	1	8	SypO2	46	15134	69.5
1	P	1	8	SypO2	46	15229	69.7
1	P	1	8	SypO2	46	15114	69.9
1	P	1	8	SypO2	47	14970	70.7
1	P	1	8	SypO2	47	14858	70.9
1	P	1	8	SypO2	47	15043	70.7
1	P	1	8	SypO2	48	14682	71.5
1	P	1	8	SypO2	48	14664	72
1	P	1	8	SypO2	48	14591	71.7
1	P	1	8	SypO2	49	14312	72.7
1	P	1	8	SypO2	49	14290	72.9
1	P	1	8	SypO2	49	14319	72.7
1	P	1	8	SypO2	50	13924	73.5
1	P	1	8	SypO2	50	13928	73.9
1	P	1	8	SypO2	50	13953	73.7
1	P	1	8	SypO2	51	13605	74.5
1	P	1	8	SypO2	51	13643	74.9
1	P	1	8	SypO2	51	13709	74.7
1	P	1	8	SypO2	52	13181	75.5
1	P	1	8	SypO2	52	13236	76
1	P	1	8	SypO2	52	13149	75.7
1	P	1	8	SypO2	53	12838	76.7
1	P	1	8	SypO2	53	12813	76.7
1	P	1	8	SypO2	53	12830	76.7
1	P	1	8	SypO2	54	12309	77.5
1	P	1	8	SypO2	54	12420	77.9
1	P	1	8	SypO2	54	12278	77.7
1	P	1	8	SypO2	55	11994	78.7
1	P	1	8	SypO2	55	11936	78.7
1	P	1	8	SypO2	55	11986	78.7
1	P	1	8	SypO2	56	11497	79.7
1	P	1	8	SypO2	56	11575	79.7
1	P	1	8	SypO2	56	11626	79.7
1	P	1	8	SypO2	57	11102	80.7
1	P	1	8	SypO2	57	11188	80.7
1	P	1	8	SypO2	57	11194	81
1	P	1	8	SypO2	58	10736	81.5
1	P	1	8	SypO2	58	10712	81.9
1	P	1	8	SypO2	58	10717	81.7
1	P	1	8	SypO2	59	10349	82.7
1	P	1	8	SypO2	59	10335	82.9
1	P	1	8	SypO2	59	10378	82.7
1	P	1	8	SypO2	60	9926	83.5
1	P	1	8	SypO2	60	9902	84
1	P	1	8	SypO2	60	9913	83.7
1	P	1	8	SypO2	61	9473	84.7
1	P	1	8	SypO2	61	9466	84.9
1	P	1	8	SypO2	61	9526	84.5
1	P	1	8	SypO2	62	9061	85.7
1	P	1	8	SypO2	62	9162	85.7
1	P	1	8	SypO2	62	9054	85.9
1	P	1	8	SypO2	63	8688	86.7
1	P	1	8	SypO2	63	8636	86.9
1	P	1	8	SypO2	63	8676	86.7
1	P	1	8	SypO2	64	8206	87.7
1	P	1	8	SypO2	64	8250	87.7
1	P	1	8	SypO2	64	8212	87.9
1	P	1	8	SypO2	65	7865	88.9
1	P	1	8	SypO2	65	7913	88.7
1	P	1	8	SypO2	65	7960	88.9
1	P	1	8	SypO2	66	7502	89.7
1	P	1	8	SypO2	66	7575	89.7
1	P	1	8	SypO2	66	7504	89.9
1	P	1	8	SypO2	67	7122	90.7
1	P	1	8	SypO2	67	7117	90.7
1	P	1	8	SypO2	67	7164	90.7
1	P	1	8	SypO2	68	6694	91.5
1	P	1	8	SypO2	68	6727	91.7
1	P	1	8	SypO2	68	6651	91.9
1	P	1	8	SypO2	69	6267	92.7
1	P	1	8	SypO2	69	6263	92.9
1	P	1	8	SypO2	69	6311	92.5
1	P	1	8	SypO2	70	5869	93.7
1	P	1	8	SypO2	70	5897	93.7
1	P	1	8	SypO2	70	5825	93.7
1	P	1	8	SypO2	71	5525	94.7
1	P	1	8	SypO2	71	5519	94.7
1	P	1	8	SypO2	71	5537	94.7
1	P	1	9	SypO2	1	2421	24.8
1	P	1	9	SypO2	1	2418	25
1	P	1	9	SypO2	1	2422	25
1	P	1	9	SypO2	2	2418	25.6
1	P	1	9	SypO2	2	2409	25.6
1	P	1	9	SypO2	2	2413	25.6
1	P	1	9	SypO2	3	2397	27
1	P	1	9	SypO2	3	2405	26.8
1	P	1	9	SypO2	3	2400	27
1	P	1	9	SypO2	4	2386	28
1	P	1	9	SypO2	4	2379	27.8
1	P	1	9	SypO2	4	2385	28
1	P	1	9	SypO2	5	2377	28.8
1	P	1	9	SypO2	5	2365	29
1	P	1	9	SypO2	5	2372	28.8
1	P	1	9	SypO2	6	2350	29.8
1	P	1	9	SypO2	6	2351	29.8
1	P	1	9	SypO2	6	2359	29.8
1	P	1	9	SypO2	7	2349	30.8
1	P	1	9	SypO2	7	2341	30.8
1	P	1	9	SypO2	7	2337	31
1	P	1	9	SypO2	8	2327	31.8
1	P	1	9	SypO2	8	2327	31.8
1	P	1	9	SypO2	8	2321	32
1	P	1	9	SypO2	9	2319	32.8
1	P	1	9	SypO2	9	2324	32.8
1	P	1	9	SypO2	9	2313	32.8
1	P	1	9	SypO2	10	2312	33.8
1	P	1	9	SypO2	10	2303	33.8
1	P	1	9	SypO2	10	2311	33.8
1	P	1	9	SypO2	11	2294	34.8
1	P	1	9	SypO2	11	2287	34.8
1	P	1	9	SypO2	11	2285	34.8
1	P	1	9	SypO2	12	2282	35.8
1	P	1	9	SypO2	12	2280	35.8
1	P	1	9	SypO2	12	2283	35.8
1	P	1	9	SypO2	13	2272	36.7
1	P	1	9	SypO2	13	2262	36.8
1	P	1	9	SypO2	13	2266	36.7
1	P	1	9	SypO2	14	2262	37.8
1	P	1	9	SypO2	14	2254	37.7
1	P	1	9	SypO2	14	2253	37.8
1	P	1	9	SypO2	15	2248	38.7
1	P	1	9	SypO2	15	2245	38.8
1	P	1	9	SypO2	15	2244	38.7
1	P	1	9	SypO2	16	2228	39.7
1	P	1	9	SypO2	16	2234	39.8
1	P	1	9	SypO2	16	2231	39.7
1	P	1	9	SypO2	17	2222	40.8
1	P	1	9	SypO2	17	2220	40.8
1	P	1	9	SypO2	17	2221	40.7
1	P	1	9	SypO2	18	2217	41.7
1	P	1	9	SypO2	18	2215	41.8
1	P	1	9	SypO2	18	2213	41.7
1	P	1	9	SypO2	19	2209	42.7
1	P	1	9	SypO2	19	2198	42.7
1	P	1	9	SypO2	19	2202	42.7
1	P	1	9	SypO2	20	2194	43.7
1	P	1	9	SypO2	20	2190	43.7
1	P	1	9	SypO2	20	2189	43.7
1	P	1	9	SypO2	21	2186	44.7
1	P	1	9	SypO2	21	2182	44.7
1	P	1	9	SypO2	21	2180	44.7
1	P	1	9	SypO2	22	2174	45.7
1	P	1	9	SypO2	22	2172	45.8
1	P	1	9	SypO2	22	2172	45.7
1	P	1	9	SypO2	23	2166	46.7
1	P	1	9	SypO2	23	2171	46.7
1	P	1	9	SypO2	23	2165	46.8
1	P	1	9	SypO2	24	2160	47.7
1	P	1	9	SypO2	24	2159	47.7
1	P	1	9	SypO2	24	2159	47.7
1	P	1	9	SypO2	25	2154	48.7
1	P	1	9	SypO2	25	2163	48.7
1	P	1	9	SypO2	25	2156	48.7
1	P	1	9	SypO2	26	2162	49.7
1	P	1	9	SypO2	26	2157	49.7
1	P	1	9	SypO2	26	2158	49.7
1	P	1	9	SypO2	27	2164	50.7
1	P	1	9	SypO2	27	2161	50.7
1	P	1	9	SypO2	27	2166	50.7
1	P	1	9	SypO2	28	2169	51.7
1	P	1	9	SypO2	28	2168	51.8
1	P	1	9	SypO2	28	2173	51.7
1	P	1	9	SypO2	29	2199	52.7
1	P	1	9	SypO2	29	2199	52.8
1	P	1	9	SypO2	29	2200	52.7
1	P	1	9	SypO2	30	2244	53.7
1	P	1	9	SypO2	30	2248	53.7
1	P	1	9	SypO2	30	2256	53.7
1	P	1	9	SypO2	31	2374	54.7
1	P	1	9	SypO2	31	2393	54.7
1	P	1	9	SypO2	31	2398	54.7
1	P	1	9	SypO2	32	3043	55.7
1	P	1	9	SypO2	32	3134	55.7
1	P	1	9	SypO2	32	3202	55.7
1	P	1	9	SypO2	33	5949	56.7
1	P	1	9	SypO2	33	6182	56.7
1	P	1	9	SypO2	33	6398	56.7
1	P	1	9	SypO2	34	10400	57.7
1	P	1	9	SypO2	34	10627	57.8
1	P	1	9	SypO2	34	10914	57.7
1	P	1	9	SypO2	35	13988	58.7
1	P	1	9	SypO2	35	14215	58.7
1	P	1	9	SypO2	35	14392	58.7
1	P	1	9	SypO2	36	16290	59.7
1	P	1	9	SypO2	36	16496	59.7
1	P	1	9	SypO2	36	16519	59.7
1	P	1	9	SypO2	37	17563	60.7
1	P	1	9	SypO2	37	17623	60.7
1	P	1	9	SypO2	37	17689	60.7
1	P	1	9	SypO2	38	18169	61.7
1	P	1	9	SypO2	38	18183	61.7
1	P	1	9	SypO2	38	18250	61.7
1	P	1	9	SypO2	39	18401	62.7
1	P	1	9	SypO2	39	18394	62.7
1	P	1	9	SypO2	39	18515	62.7
1	P	1	9	SypO2	40	18366	63.7
1	P	1	9	SypO2	40	18553	63.7
1	P	1	9	SypO2	40	18519	63.7
1	P	1	9	SypO2	41	18220	64.7
1	P	1	9	SypO2	41	18433	64.9
1	P	1	9	SypO2	41	18363	64.7
1	P	1	9	SypO2	42	18177	65.7
1	P	1	9	SypO2	42	18290	65.7
1	P	1	9	SypO2	42	18202	65.7
1	P	1	9	SypO2	43	17919	66.5
1	P	1	9	SypO2	43	17973	66.9
1	P	1	9	SypO2	43	17887	66.7
1	P	1	9	SypO2	44	17653	67.7
1	P	1	9	SypO2	44	17692	67.9
1	P	1	9	SypO2	44	17689	67.7
1	P	1	9	SypO2	45	17482	68.7
1	P	1	9	SypO2	45	17487	68.7
1	P	1	9	SypO2	45	17439	69
1	P	1	9	SypO2	46	17105	69.5
1	P	1	9	SypO2	46	17184	69.7
1	P	1	9	SypO2	46	17039	69.9
1	P	1	9	SypO2	47	16840	70.7
1	P	1	9	SypO2	47	16698	70.9
1	P	1	9	SypO2	47	16961	70.7
1	P	1	9	SypO2	48	16415	71.5
1	P	1	9	SypO2	48	16431	72
1	P	1	9	SypO2	48	16327	71.7
1	P	1	9	SypO2	49	15933	72.7
1	P	1	9	SypO2	49	15937	72.9
1	P	1	9	SypO2	49	15946	72.7
1	P	1	9	SypO2	50	15500	73.5
1	P	1	9	SypO2	50	15515	73.9
1	P	1	9	SypO2	50	15520	73.7
1	P	1	9	SypO2	51	14998	74.5
1	P	1	9	SypO2	51	14949	74.9
1	P	1	9	SypO2	51	15084	74.7
1	P	1	9	SypO2	52	14539	75.5
1	P	1	9	SypO2	52	14621	76
1	P	1	9	SypO2	52	14437	75.7
1	P	1	9	SypO2	53	14101	76.7
1	P	1	9	SypO2	53	14135	76.7
1	P	1	9	SypO2	53	14150	76.7
1	P	1	9	SypO2	54	13620	77.5
1	P	1	9	SypO2	54	13704	77.9
1	P	1	9	SypO2	54	13557	77.7
1	P	1	9	SypO2	55	13157	78.7
1	P	1	9	SypO2	55	13128	78.7
1	P	1	9	SypO2	55	13220	78.7
1	P	1	9	SypO2	56	12618	79.7
1	P	1	9	SypO2	56	12645	79.7
1	P	1	9	SypO2	56	12664	79.7
1	P	1	9	SypO2	57	12079	80.7
1	P	1	9	SypO2	57	12118	80.7
1	P	1	9	SypO2	57	12170	81
1	P	1	9	SypO2	58	11638	81.5
1	P	1	9	SypO2	58	11628	81.9
1	P	1	9	SypO2	58	11654	81.7
1	P	1	9	SypO2	59	11116	82.7
1	P	1	9	SypO2	59	11214	82.9
1	P	1	9	SypO2	59	11189	82.7
1	P	1	9	SypO2	60	10647	83.5
1	P	1	9	SypO2	60	10648	84
1	P	1	9	SypO2	60	10661	83.7
1	P	1	9	SypO2	61	10118	84.7
1	P	1	9	SypO2	61	10149	84.9
1	P	1	9	SypO2	61	10199	84.5
1	P	1	9	SypO2	62	9640	85.7
1	P	1	9	SypO2	62	9696	85.7
1	P	1	9	SypO2	62	9646	85.9
1	P	1	9	SypO2	63	9219	86.7
1	P	1	9	SypO2	63	9166	86.9
1	P	1	9	SypO2	63	9211	86.7
1	P	1	9	SypO2	64	8697	87.7
1	P	1	9	SypO2	64	8724	87.7
1	P	1	9	SypO2	64	8671	87.9
1	P	1	9	SypO2	65	8251	88.9
1	P	1	9	SypO2	65	8296	88.7
1	P	1	9	SypO2	65	8309	88.9
1	P	1	9	SypO2	66	7767	89.7
1	P	1	9	SypO2	66	7826	89.7
1	P	1	9	SypO2	66	7794	89.9
1	P	1	9	SypO2	67	7361	90.7
1	P	1	9	SypO2	67	7325	90.7
1	P	1	9	SypO2	67	7381	90.7
1	P	1	9	SypO2	68	6784	91.5
1	P	1	9	SypO2	68	6794	91.7
1	P	1	9	SypO2	68	6730	91.9
1	P	1	9	SypO2	69	6228	92.7
1	P	1	9	SypO2	69	6228	92.9
1	P	1	9	SypO2	69	6273	92.5
1	P	1	9	SypO2	70	5793	93.7
1	P	1	9	SypO2	70	5810	93.7
1	P	1	9	SypO2	70	5798	93.7
1	P	1	9	SypO2	71	5455	94.7
1	P	1	9	SypO2	71	5453	94.7
1	P	1	9	SypO2	71	5480	94.7
1	P	1	14	SypO2	1	1716	25
1	P	1	14	SypO2	1	1715	25
1	P	1	14	SypO2	1	1713	24.8
1	P	1	14	SypO2	2	1712	25.6
1	P	1	14	SypO2	2	1711	25.6
1	P	1	14	SypO2	2	1713	25.6
1	P	1	14	SypO2	3	1714	27
1	P	1	14	SypO2	3	1714	26.8
1	P	1	14	SypO2	3	1711	27
1	P	1	14	SypO2	4	1713	28
1	P	1	14	SypO2	4	1715	27.8
1	P	1	14	SypO2	4	1714	28
1	P	1	14	SypO2	5	1714	28.8
1	P	1	14	SypO2	5	1714	29
1	P	1	14	SypO2	5	1715	29
1	P	1	14	SypO2	6	1715	29.8
1	P	1	14	SypO2	6	1714	29.8
1	P	1	14	SypO2	6	1711	30
1	P	1	14	SypO2	7	1710	31
1	P	1	14	SypO2	7	1713	30.8
1	P	1	14	SypO2	7	1709	31
1	P	1	14	SypO2	8	1709	31.8
1	P	1	14	SypO2	8	1714	31.8
1	P	1	14	SypO2	8	1712	31.8
1	P	1	14	SypO2	9	1712	32.8
1	P	1	14	SypO2	9	1710	32.8
1	P	1	14	SypO2	9	1709	32.8
1	P	1	14	SypO2	10	1708	33.8
1	P	1	14	SypO2	10	1712	33.8
1	P	1	14	SypO2	10	1709	33.7
1	P	1	14	SypO2	11	1712	34.8
1	P	1	14	SypO2	11	1710	34.8
1	P	1	14	SypO2	11	1712	34.7
1	P	1	14	SypO2	12	1710	35.8
1	P	1	14	SypO2	12	1711	35.7
1	P	1	14	SypO2	12	1710	35.7
1	P	1	14	SypO2	13	1712	36.7
1	P	1	14	SypO2	13	1711	36.7
1	P	1	14	SypO2	13	1708	36.7
1	P	1	14	SypO2	14	1710	38
1	P	1	14	SypO2	14	1710	37.7
1	P	1	14	SypO2	14	1711	37.8
1	P	1	14	SypO2	15	1708	38.7
1	P	1	14	SypO2	15	1706	38.8
1	P	1	14	SypO2	15	1711	38.7
1	P	1	14	SypO2	16	1709	39.7
1	P	1	14	SypO2	16	1709	39.8
1	P	1	14	SypO2	16	1711	39.7
1	P	1	14	SypO2	17	1711	40.7
1	P	1	14	SypO2	17	1705	40.8
1	P	1	14	SypO2	17	1711	40.7
1	P	1	14	SypO2	18	1710	41.7
1	P	1	14	SypO2	18	1710	41.8
1	P	1	14	SypO2	18	1712	41.7
1	P	1	14	SypO2	19	1709	42.7
1	P	1	14	SypO2	19	1710	42.7
1	P	1	14	SypO2	19	1708	42.7
1	P	1	14	SypO2	20	1710	43.7
1	P	1	14	SypO2	20	1706	43.8
1	P	1	14	SypO2	20	1708	43.7
1	P	1	14	SypO2	21	1710	44.7
1	P	1	14	SypO2	21	1709	44.7
1	P	1	14	SypO2	21	1709	44.7
1	P	1	14	SypO2	22	1706	45.7
1	P	1	14	SypO2	22	1711	45.8
1	P	1	14	SypO2	22	1707	45.7
1	P	1	14	SypO2	23	1707	47
1	P	1	14	SypO2	23	1707	46.7
1	P	1	14	SypO2	23	1706	46.8
1	P	1	14	SypO2	24	1708	47.7
1	P	1	14	SypO2	24	1708	47.7
1	P	1	14	SypO2	24	1710	47.7
1	P	1	14	SypO2	25	1708	48.7
1	P	1	14	SypO2	25	1710	48.7
1	P	1	14	SypO2	25	1712	48.7
1	P	1	14	SypO2	26	1710	49.7
1	P	1	14	SypO2	26	1709	49.7
1	P	1	14	SypO2	26	1709	49.7
1	P	1	14	SypO2	27	1708	50.7
1	P	1	14	SypO2	27	1708	50.7
1	P	1	14	SypO2	27	1707	50.7
1	P	1	14	SypO2	28	1710	51.7
1	P	1	14	SypO2	28	1708	51.8
1	P	1	14	SypO2	28	1707	51.7
1	P	1	14	SypO2	29	1707	52.7
1	P	1	14	SypO2	29	1708	52.7
1	P	1	14	SypO2	29	1709	52.7
1	P	1	14	SypO2	30	1707	53.7
1	P	1	14	SypO2	30	1708	53.7
1	P	1	14	SypO2	30	1707	53.7
1	P	1	14	SypO2	31	1709	54.7
1	P	1	14	SypO2	31	1709	54.7
1	P	1	14	SypO2	31	1709	54.7
1	P	1	14	SypO2	32	1707	55.7
1	P	1	14	SypO2	32	1709	55.7
1	P	1	14	SypO2	32	1709	55.7
1	P	1	14	SypO2	33	1710	56.7
1	P	1	14	SypO2	33	1710	56.7
1	P	1	14	SypO2	33	1707	56.7
1	P	1	14	SypO2	34	1708	57.7
1	P	1	14	SypO2	34	1711	57.7
1	P	1	14	SypO2	34	1711	57.8
1	P	1	14	SypO2	35	1712	58.7
1	P	1	14	SypO2	35	1713	58.7
1	P	1	14	SypO2	35	1712	58.8
1	P	1	14	SypO2	36	1709	59.8
1	P	1	14	SypO2	36	1712	59.7
1	P	1	14	SypO2	36	1712	59.7
1	P	1	14	SypO2	37	1712	60.7
1	P	1	14	SypO2	37	1711	60.7
1	P	1	14	SypO2	37	1711	60.8
1	P	1	14	SypO2	38	1710	61.7
1	P	1	14	SypO2	38	1712	61.7
1	P	1	14	SypO2	38	1708	61.8
1	P	1	14	SypO2	39	1709	62.7
1	P	1	14	SypO2	39	1711	62.7
1	P	1	14	SypO2	39	1712	62.8
1	P	1	14	SypO2	40	1707	63.7
1	P	1	14	SypO2	40	1713	63.7
1	P	1	14	SypO2	40	1710	63.7
1	P	1	14	SypO2	41	1707	64.7
1	P	1	14	SypO2	41	1708	64.7
1	P	1	14	SypO2	41	1710	64.7
1	P	1	14	SypO2	42	1707	65.7
1	P	1	14	SypO2	42	1706	65.7
1	P	1	14	SypO2	42	1709	65.7
1	P	1	14	SypO2	43	1706	66.7
1	P	1	14	SypO2	43	1708	66.7
1	P	1	14	SypO2	43	1711	66.7
1	P	1	14	SypO2	44	1709	67.7
1	P	1	14	SypO2	44	1707	67.9
1	P	1	14	SypO2	44	1707	67.7
1	P	1	14	SypO2	45	1709	69
1	P	1	14	SypO2	45	1708	68.7
1	P	1	14	SypO2	45	1708	69
1	P	1	14	SypO2	46	1711	69.9
1	P	1	14	SypO2	46	1707	69.7
1	P	1	14	SypO2	46	1708	70
1	P	1	14	SypO2	47	1708	70.7
1	P	1	14	SypO2	47	1709	70.7
1	P	1	14	SypO2	47	1706	70.9
1	P	1	14	SypO2	48	1705	71.7
1	P	1	14	SypO2	48	1707	71.7
1	P	1	14	SypO2	48	1704	71.9
1	P	1	14	SypO2	49	1706	72.7
1	P	1	14	SypO2	49	1708	72.7
1	P	1	14	SypO2	49	1709	72.7
1	P	1	14	SypO2	50	1704	73.7
1	P	1	14	SypO2	50	1708	73.7
1	P	1	14	SypO2	50	1705	73.7
1	P	1	14	SypO2	51	1704	74.5
1	P	1	14	SypO2	51	1709	74.9
1	P	1	14	SypO2	51	1704	74.7
1	P	1	14	SypO2	52	1703	75.5
1	P	1	14	SypO2	52	1705	75.9
1	P	1	14	SypO2	52	1705	75.7
1	P	1	14	SypO2	53	1705	76.9
1	P	1	14	SypO2	53	1707	76.7
1	P	1	14	SypO2	53	1705	76.9
1	P	1	14	SypO2	54	1704	77.5
1	P	1	14	SypO2	54	1703	77.9
1	P	1	14	SypO2	54	1705	77.7
1	P	1	14	SypO2	55	1707	78.7
1	P	1	14	SypO2	55	1704	78.7
1	P	1	14	SypO2	55	1704	78.7
1	P	1	14	SypO2	56	1705	79.7
1	P	1	14	SypO2	56	1702	79.7
1	P	1	14	SypO2	56	1704	79.7
1	P	1	14	SypO2	57	1701	81
1	P	1	14	SypO2	57	1705	80.5
1	P	1	14	SypO2	57	1705	81
1	P	1	14	SypO2	58	1705	81.7
1	P	1	14	SypO2	58	1705	81.7
1	P	1	14	SypO2	58	1703	81.7
1	P	1	14	SypO2	59	1705	82.7
1	P	1	14	SypO2	59	1704	82.7
1	P	1	14	SypO2	59	1705	82.9
1	P	1	14	SypO2	60	1701	83.5
1	P	1	14	SypO2	60	1704	83.9
1	P	1	14	SypO2	60	1702	83.7
1	P	1	14	SypO2	61	1706	84.5
1	P	1	14	SypO2	61	1705	85
1	P	1	14	SypO2	61	1704	84.5
1	P	1	14	SypO2	62	1705	85.7
1	P	1	14	SypO2	62	1706	85.7
1	P	1	14	SypO2	62	1703	85.9
1	P	1	14	SypO2	63	1704	86.7
1	P	1	14	SypO2	63	1702	86.9
1	P	1	14	SypO2	63	1702	86.7
1	P	1	14	SypO2	64	1703	87.7
1	P	1	14	SypO2	64	1703	87.7
1	P	1	14	SypO2	64	1701	87.9
1	P	1	14	SypO2	65	1701	88.7
1	P	1	14	SypO2	65	1702	88.7
1	P	1	14	SypO2	65	1701	88.7
1	P	1	14	SypO2	66	1703	89.9
1	P	1	14	SypO2	66	1703	89.7
1	P	1	14	SypO2	66	1701	89.9
1	P	1	14	SypO2	67	1702	90.7
1	P	1	14	SypO2	67	1704	90.7
1	P	1	14	SypO2	67	1701	90.7
1	P	1	14	SypO2	68	1701	91.7
1	P	1	14	SypO2	68	1703	91.7
1	P	1	14	SypO2	68	1701	91.9
1	P	1	14	SypO2	69	1702	92.5
1	P	1	14	SypO2	69	1703	93
1	P	1	14	SypO2	69	1703	92.5
1	P	1	14	SypO2	70	1700	93.7
1	P	1	14	SypO2	70	1700	93.7
1	P	1	14	SypO2	70	1698	93.7
1	P	1	14	SypO2	71	1701	94.4
1	P	1	14	SypO2	71	1702	94.9
1	P	1	14	SypO2	71	1701	94.5
1	P	1	15	SypO2	1	2349	25
1	P	1	15	SypO2	1	2352	25
1	P	1	15	SypO2	1	2353	24.8
1	P	1	15	SypO2	2	2334	25.6
1	P	1	15	SypO2	2	2342	25.6
1	P	1	15	SypO2	2	2339	25.6
1	P	1	15	SypO2	3	2323	27
1	P	1	15	SypO2	3	2329	26.8
1	P	1	15	SypO2	3	2323	27
1	P	1	15	SypO2	4	2304	28
1	P	1	15	SypO2	4	2304	27.8
1	P	1	15	SypO2	4	2294	28
1	P	1	15	SypO2	5	2289	28.8
1	P	1	15	SypO2	5	2288	29
1	P	1	15	SypO2	5	2293	29
1	P	1	15	SypO2	6	2275	29.8
1	P	1	15	SypO2	6	2277	29.8
1	P	1	15	SypO2	6	2273	30
1	P	1	15	SypO2	7	2265	31
1	P	1	15	SypO2	7	2261	30.8
1	P	1	15	SypO2	7	2267	31
1	P	1	15	SypO2	8	2244	31.8
1	P	1	15	SypO2	8	2250	31.8
1	P	1	15	SypO2	8	2247	31.8
1	P	1	15	SypO2	9	2249	32.8
1	P	1	15	SypO2	9	2235	32.8
1	P	1	15	SypO2	9	2237	32.8
1	P	1	15	SypO2	10	2238	33.8
1	P	1	15	SypO2	10	2227	33.8
1	P	1	15	SypO2	10	2224	33.7
1	P	1	15	SypO2	11	2227	34.8
1	P	1	15	SypO2	11	2215	34.8
1	P	1	15	SypO2	11	2220	34.7
1	P	1	15	SypO2	12	2209	35.8
1	P	1	15	SypO2	12	2211	35.7
1	P	1	15	SypO2	12	2207	35.7
1	P	1	15	SypO2	13	2203	36.7
1	P	1	15	SypO2	13	2196	36.7
1	P	1	15	SypO2	13	2198	36.7
1	P	1	15	SypO2	14	2193	38
1	P	1	15	SypO2	14	2191	37.7
1	P	1	15	SypO2	14	2194	37.8
1	P	1	15	SypO2	15	2187	38.7
1	P	1	15	SypO2	15	2186	38.8
1	P	1	15	SypO2	15	2182	38.7
1	P	1	15	SypO2	16	2173	39.7
1	P	1	15	SypO2	16	2184	39.8
1	P	1	15	SypO2	16	2170	39.7
1	P	1	15	SypO2	17	2168	40.7
1	P	1	15	SypO2	17	2174	40.8
1	P	1	15	SypO2	17	2170	40.7
1	P	1	15	SypO2	18	2170	41.7
1	P	1	15	SypO2	18	2165	41.8
1	P	1	15	SypO2	18	2158	41.7
1	P	1	15	SypO2	19	2160	42.7
1	P	1	15	SypO2	19	2159	42.7
1	P	1	15	SypO2	19	2158	42.7
1	P	1	15	SypO2	20	2160	43.7
1	P	1	15	SypO2	20	2163	43.8
1	P	1	15	SypO2	20	2162	43.7
1	P	1	15	SypO2	21	2156	44.7
1	P	1	15	SypO2	21	2159	44.7
1	P	1	15	SypO2	21	2156	44.7
1	P	1	15	SypO2	22	2158	45.7
1	P	1	15	SypO2	22	2154	45.8
1	P	1	15	SypO2	22	2154	45.7
1	P	1	15	SypO2	23	2159	47
1	P	1	15	SypO2	23	2158	46.7
1	P	1	15	SypO2	23	2156	46.8
1	P	1	15	SypO2	24	2173	47.7
1	P	1	15	SypO2	24	2172	47.7
1	P	1	15	SypO2	24	2175	47.7
1	P	1	15	SypO2	25	2189	48.7
1	P	1	15	SypO2	25	2183	48.7
1	P	1	15	SypO2	25	2184	48.7
1	P	1	15	SypO2	26	2210	49.7
1	P	1	15	SypO2	26	2207	49.7
1	P	1	15	SypO2	26	2208	49.7
1	P	1	15	SypO2	27	2262	50.7
1	P	1	15	SypO2	27	2260	50.7
1	P	1	15	SypO2	27	2265	50.7
[truncated: 3,327 more rows]

## Sheet: Supplementary Fig. 4 B
Curves for IsDUF4198 at 10 equivalent molar.
Segment	Ramp/Plateau	Ramp/Plateau #	Well	Dye	Cycle #	Fluorescence	Temperature
1	P	1	16	SypO2	1	2083	25		Wells
1	P	1	16	SypO2	1	2085	25		16,17,18	Apo
1	P	1	16	SypO2	1	2079	25		19,20,21	EDTA
1	P	1	16	SypO2	2	2078	25.6		28,29,30	MnCl2
1	P	1	16	SypO2	2	2080	25.6		31,32,33	CoCl2
1	P	1	16	SypO2	2	2072	25.6		40,41,42	FeCl2
1	P	1	16	SypO2	3	2072	26.8		43,44,45	NiCl2
1	P	1	16	SypO2	3	2069	26.8		52,53,54	MgCl2
1	P	1	16	SypO2	3	2074	26.8		55,56,57	ZnCl2
1	P	1	16	SypO2	4	2068	27.8		64,65,66	CuCl2
1	P	1	16	SypO2	4	2065	27.8		67,68,69	CaCl2
1	P	1	16	SypO2	4	2064	27.8
1	P	1	16	SypO2	5	2058	28.8
1	P	1	16	SypO2	5	2053	29
1	P	1	16	SypO2	5	2052	29
1	P	1	16	SypO2	6	2054	29.8
1	P	1	16	SypO2	6	2055	29.8
1	P	1	16	SypO2	6	2046	29.8
1	P	1	16	SypO2	7	2041	30.8
1	P	1	16	SypO2	7	2042	30.8
1	P	1	16	SypO2	7	2047	30.8
1	P	1	16	SypO2	8	2031	31.8
1	P	1	16	SypO2	8	2036	31.8
1	P	1	16	SypO2	8	2033	31.8
1	P	1	16	SypO2	9	2029	32.8
1	P	1	16	SypO2	9	2032	32.8
1	P	1	16	SypO2	9	2029	32.7
1	P	1	16	SypO2	10	2023	33.7
1	P	1	16	SypO2	10	2028	33.7
1	P	1	16	SypO2	10	2020	33.7
1	P	1	16	SypO2	11	2018	34.8
1	P	1	16	SypO2	11	2014	34.8
1	P	1	16	SypO2	11	2021	34.8
1	P	1	16	SypO2	12	2016	35.8
1	P	1	16	SypO2	12	2014	35.7
1	P	1	16	SypO2	12	2011	35.8
1	P	1	16	SypO2	13	2007	36.8
1	P	1	16	SypO2	13	2004	36.7
1	P	1	16	SypO2	13	2003	36.7
1	P	1	16	SypO2	14	2001	37.7
1	P	1	16	SypO2	14	2006	37.8
1	P	1	16	SypO2	14	2002	37.8
1	P	1	16	SypO2	15	1993	38.7
1	P	1	16	SypO2	15	1996	38.7
1	P	1	16	SypO2	15	1993	38.7
1	P	1	16	SypO2	16	1989	39.7
1	P	1	16	SypO2	16	1991	39.7
1	P	1	16	SypO2	16	1991	39.7
1	P	1	16	SypO2	17	1987	40.7
1	P	1	16	SypO2	17	1984	40.8
1	P	1	16	SypO2	17	1981	40.7
1	P	1	16	SypO2	18	1979	41.7
1	P	1	16	SypO2	18	1978	41.7
1	P	1	16	SypO2	18	1982	41.7
1	P	1	16	SypO2	19	1976	42.7
1	P	1	16	SypO2	19	1979	42.7
1	P	1	16	SypO2	19	1977	42.7
1	P	1	16	SypO2	20	1973	43.7
1	P	1	16	SypO2	20	1978	43.7
1	P	1	16	SypO2	20	1979	43.7
1	P	1	16	SypO2	21	1970	44.7
1	P	1	16	SypO2	21	1970	44.7
1	P	1	16	SypO2	21	1973	44.7
1	P	1	16	SypO2	22	1964	45.7
1	P	1	16	SypO2	22	1976	45.8
1	P	1	16	SypO2	22	1967	45.8
1	P	1	16	SypO2	23	1966	46.8
1	P	1	16	SypO2	23	1972	46.7
1	P	1	16	SypO2	23	1972	46.7
1	P	1	16	SypO2	24	1969	47.7
1	P	1	16	SypO2	24	1963	47.7
1	P	1	16	SypO2	24	1968	47.7
1	P	1	16	SypO2	25	1961	48.8
1	P	1	16	SypO2	25	1967	48.7
1	P	1	16	SypO2	25	1964	48.7
1	P	1	16	SypO2	26	1966	49.7
1	P	1	16	SypO2	26	1965	49.7
1	P	1	16	SypO2	26	1974	49.7
1	P	1	16	SypO2	27	1974	50.7
1	P	1	16	SypO2	27	1968	50.7
1	P	1	16	SypO2	27	1972	50.7
1	P	1	16	SypO2	28	1975	51.8
1	P	1	16	SypO2	28	1975	51.7
1	P	1	16	SypO2	28	1973	51.7
1	P	1	16	SypO2	29	1974	52.7
1	P	1	16	SypO2	29	1980	52.7
1	P	1	16	SypO2	29	1979	52.7
1	P	1	16	SypO2	30	1992	53.8
1	P	1	16	SypO2	30	1995	53.7
1	P	1	16	SypO2	30	1996	53.7
1	P	1	16	SypO2	31	2009	54.7
1	P	1	16	SypO2	31	2007	54.7
1	P	1	16	SypO2	31	2010	54.7
1	P	1	16	SypO2	32	2040	55.7
1	P	1	16	SypO2	32	2040	55.7
1	P	1	16	SypO2	32	2035	55.7
1	P	1	16	SypO2	33	2090	56.8
1	P	1	16	SypO2	33	2089	56.7
1	P	1	16	SypO2	33	2093	56.7
1	P	1	16	SypO2	34	2161	57.7
1	P	1	16	SypO2	34	2167	57.7
1	P	1	16	SypO2	34	2164	57.7
1	P	1	16	SypO2	35	2317	58.7
1	P	1	16	SypO2	35	2334	58.8
1	P	1	16	SypO2	35	2342	58.8
1	P	1	16	SypO2	36	2683	59.7
1	P	1	16	SypO2	36	2734	59.8
1	P	1	16	SypO2	36	2771	59.7
1	P	1	16	SypO2	37	3464	61
1	P	1	16	SypO2	37	3532	60.7
1	P	1	16	SypO2	37	3587	60.7
1	P	1	16	SypO2	38	4195	61.8
1	P	1	16	SypO2	38	4256	61.8
1	P	1	16	SypO2	38	4294	61.7
1	P	1	16	SypO2	39	4668	62.7
1	P	1	16	SypO2	39	4696	63
1	P	1	16	SypO2	39	4724	62.8
1	P	1	16	SypO2	40	4937	63.8
1	P	1	16	SypO2	40	4960	64
1	P	1	16	SypO2	40	4969	63.7
1	P	1	16	SypO2	41	5068	64.7
1	P	1	16	SypO2	41	5086	64.9
1	P	1	16	SypO2	41	5113	64.7
1	P	1	16	SypO2	42	5124	65.9
1	P	1	16	SypO2	42	5123	65.7
1	P	1	16	SypO2	42	5130	65.7
1	P	1	16	SypO2	43	5083	67
1	P	1	16	SypO2	43	5068	66.9
1	P	1	16	SypO2	43	5095	66.7
1	P	1	16	SypO2	44	5007	67.9
1	P	1	16	SypO2	44	5013	67.7
1	P	1	16	SypO2	44	5004	67.7
1	P	1	16	SypO2	45	4896	68.9
1	P	1	16	SypO2	45	4899	68.9
1	P	1	16	SypO2	45	4909	68.7
1	P	1	16	SypO2	46	4771	69.9
1	P	1	16	SypO2	46	4756	70
1	P	1	16	SypO2	46	4747	69.9
1	P	1	16	SypO2	47	4606	70.9
1	P	1	16	SypO2	47	4614	70.9
1	P	1	16	SypO2	47	4616	70.7
1	P	1	16	SypO2	48	4470	71.9
1	P	1	16	SypO2	48	4483	71.7
1	P	1	16	SypO2	48	4462	71.7
1	P	1	16	SypO2	49	4311	73
1	P	1	16	SypO2	49	4294	72.7
1	P	1	16	SypO2	49	4291	72.5
1	P	1	16	SypO2	50	4142	73.9
1	P	1	16	SypO2	50	4141	73.7
1	P	1	16	SypO2	50	4137	73.7
1	P	1	16	SypO2	51	3984	74.7
1	P	1	16	SypO2	51	3992	74.9
1	P	1	16	SypO2	51	3998	74.7
1	P	1	16	SypO2	52	3809	75.9
1	P	1	16	SypO2	52	3806	75.7
1	P	1	16	SypO2	52	3811	75.7
1	P	1	16	SypO2	53	3658	76.9
1	P	1	16	SypO2	53	3640	76.7
1	P	1	16	SypO2	53	3647	76.7
1	P	1	16	SypO2	54	3501	77.9
1	P	1	16	SypO2	54	3473	77.7
1	P	1	16	SypO2	54	3479	77.7
1	P	1	16	SypO2	55	3322	78.7
1	P	1	16	SypO2	55	3324	79
1	P	1	16	SypO2	55	3317	78.9
1	P	1	16	SypO2	56	3150	79.9
1	P	1	16	SypO2	56	3147	79.9
1	P	1	16	SypO2	56	3148	79.7
1	P	1	16	SypO2	57	3002	80.9
1	P	1	16	SypO2	57	2991	80.5
1	P	1	16	SypO2	57	2986	80.7
1	P	1	16	SypO2	58	2850	81.9
1	P	1	16	SypO2	58	2840	81.7
1	P	1	16	SypO2	58	2836	81.7
1	P	1	16	SypO2	59	2703	82.9
1	P	1	16	SypO2	59	2699	82.9
1	P	1	16	SypO2	59	2694	82.9
1	P	1	16	SypO2	60	2565	83.7
1	P	1	16	SypO2	60	2554	83.9
1	P	1	16	SypO2	60	2553	83.7
1	P	1	16	SypO2	61	2439	84.9
1	P	1	16	SypO2	61	2426	85
1	P	1	16	SypO2	61	2425	84.9
1	P	1	16	SypO2	62	2318	86
1	P	1	16	SypO2	62	2315	85.5
1	P	1	16	SypO2	62	2306	85.5
1	P	1	16	SypO2	63	2215	86.7
1	P	1	16	SypO2	63	2208	86.7
1	P	1	16	SypO2	63	2211	86.7
1	P	1	16	SypO2	64	2135	87.7
1	P	1	16	SypO2	64	2139	87.7
1	P	1	16	SypO2	64	2134	87.7
1	P	1	16	SypO2	65	2067	88.7
1	P	1	16	SypO2	65	2071	88.7
1	P	1	16	SypO2	65	2062	88.7
1	P	1	16	SypO2	66	2020	89.7
1	P	1	16	SypO2	66	2014	89.7
1	P	1	16	SypO2	66	2008	89.7
1	P	1	16	SypO2	67	1982	90.9
1	P	1	16	SypO2	67	1977	90.7
1	P	1	16	SypO2	67	1971	90.7
1	P	1	16	SypO2	68	1939	91.5
1	P	1	16	SypO2	68	1937	91.9
1	P	1	16	SypO2	68	1940	92
1	P	1	16	SypO2	69	1922	92.7
1	P	1	16	SypO2	69	1917	92.7
1	P	1	16	SypO2	69	1913	92.9
1	P	1	16	SypO2	70	1906	93.7
1	P	1	16	SypO2	70	1903	93.7
1	P	1	16	SypO2	70	1896	93.5
1	P	1	16	SypO2	71	1889	94.9
1	P	1	16	SypO2	71	1887	94.7
1	P	1	16	SypO2	71	1889	94.7
1	P	1	17	SypO2	1	2057	25
1	P	1	17	SypO2	1	2058	25
1	P	1	17	SypO2	1	2059	25
1	P	1	17	SypO2	2	2053	25.6
1	P	1	17	SypO2	2	2059	25.6
1	P	1	17	SypO2	2	2057	25.6
1	P	1	17	SypO2	3	2049	26.8
1	P	1	17	SypO2	3	2049	26.8
1	P	1	17	SypO2	3	2049	26.8
1	P	1	17	SypO2	4	2044	27.8
1	P	1	17	SypO2	4	2051	27.8
1	P	1	17	SypO2	4	2044	27.8
1	P	1	17	SypO2	5	2042	28.8
1	P	1	17	SypO2	5	2036	29
1	P	1	17	SypO2	5	2033	29
1	P	1	17	SypO2	6	2033	29.8
1	P	1	17	SypO2	6	2038	29.8
1	P	1	17	SypO2	6	2034	29.8
1	P	1	17	SypO2	7	2026	30.8
1	P	1	17	SypO2	7	2027	30.8
1	P	1	17	SypO2	7	2024	30.8
1	P	1	17	SypO2	8	2023	31.8
1	P	1	17	SypO2	8	2024	31.8
1	P	1	17	SypO2	8	2023	31.8
1	P	1	17	SypO2	9	2018	32.8
1	P	1	17	SypO2	9	2022	32.7
1	P	1	17	SypO2	9	2018	32.7
1	P	1	17	SypO2	10	2015	33.7
1	P	1	17	SypO2	10	2015	33.7
1	P	1	17	SypO2	10	2013	33.7
1	P	1	17	SypO2	11	2010	34.8
1	P	1	17	SypO2	11	2011	34.8
1	P	1	17	SypO2	11	2012	34.8
1	P	1	17	SypO2	12	2005	35.8
1	P	1	17	SypO2	12	2004	35.8
1	P	1	17	SypO2	12	2006	35.8
1	P	1	17	SypO2	13	2005	36.8
1	P	1	17	SypO2	13	2002	36.7
1	P	1	17	SypO2	13	2001	36.7
1	P	1	17	SypO2	14	1996	37.7
1	P	1	17	SypO2	14	2003	37.8
1	P	1	17	SypO2	14	2001	37.8
1	P	1	17	SypO2	15	1997	38.7
1	P	1	17	SypO2	15	1990	38.7
1	P	1	17	SypO2	15	1989	38.7
1	P	1	17	SypO2	16	1992	39.7
1	P	1	17	SypO2	16	1989	39.7
1	P	1	17	SypO2	16	1985	39.7
1	P	1	17	SypO2	17	1987	40.7
1	P	1	17	SypO2	17	1985	40.8
1	P	1	17	SypO2	17	1986	40.7
1	P	1	17	SypO2	18	1988	41.7
1	P	1	17	SypO2	18	1987	41.7
1	P	1	17	SypO2	18	1985	41.7
1	P	1	17	SypO2	19	1976	42.7
1	P	1	17	SypO2	19	1982	42.7
1	P	1	17	SypO2	19	1980	42.7
1	P	1	17	SypO2	20	1976	43.7
1	P	1	17	SypO2	20	1979	43.7
1	P	1	17	SypO2	20	1976	43.7
1	P	1	17	SypO2	21	1973	44.7
1	P	1	17	SypO2	21	1975	44.7
1	P	1	17	SypO2	21	1969	44.7
1	P	1	17	SypO2	22	1978	45.7
1	P	1	17	SypO2	22	1969	45.7
1	P	1	17	SypO2	22	1967	45.8
1	P	1	17	SypO2	23	1968	46.8
1	P	1	17	SypO2	23	1963	46.7
1	P	1	17	SypO2	23	1967	46.7
1	P	1	17	SypO2	24	1965	47.7
1	P	1	17	SypO2	24	1969	47.7
1	P	1	17	SypO2	24	1962	47.7
1	P	1	17	SypO2	25	1966	48.8
1	P	1	17	SypO2	25	1962	48.7
1	P	1	17	SypO2	25	1966	48.7
1	P	1	17	SypO2	26	1966	49.7
1	P	1	17	SypO2	26	1967	49.7
1	P	1	17	SypO2	26	1964	49.7
1	P	1	17	SypO2	27	1973	50.7
1	P	1	17	SypO2	27	1970	50.7
1	P	1	17	SypO2	27	1966	50.7
1	P	1	17	SypO2	28	1977	51.8
1	P	1	17	SypO2	28	1975	51.7
1	P	1	17	SypO2	28	1974	51.7
1	P	1	17	SypO2	29	1977	52.7
1	P	1	17	SypO2	29	1980	52.7
1	P	1	17	SypO2	29	1981	52.7
1	P	1	17	SypO2	30	1997	53.8
1	P	1	17	SypO2	30	1995	53.7
1	P	1	17	SypO2	30	1993	53.7
1	P	1	17	SypO2	31	2006	54.7
1	P	1	17	SypO2	31	2006	54.7
1	P	1	17	SypO2	31	2009	54.7
1	P	1	17	SypO2	32	2041	55.7
1	P	1	17	SypO2	32	2040	55.8
1	P	1	17	SypO2	32	2045	55.7
1	P	1	17	SypO2	33	2088	56.8
1	P	1	17	SypO2	33	2088	56.8
1	P	1	17	SypO2	33	2093	56.7
1	P	1	17	SypO2	34	2165	57.7
1	P	1	17	SypO2	34	2167	57.8
1	P	1	17	SypO2	34	2163	57.7
1	P	1	17	SypO2	35	2345	58.7
1	P	1	17	SypO2	35	2355	58.8
1	P	1	17	SypO2	35	2372	58.8
1	P	1	17	SypO2	36	2801	59.7
1	P	1	17	SypO2	36	2838	59.8
1	P	1	17	SypO2	36	2876	59.7
1	P	1	17	SypO2	37	3501	61
1	P	1	17	SypO2	37	3571	60.7
1	P	1	17	SypO2	37	3623	60.7
1	P	1	17	SypO2	38	4140	61.8
1	P	1	17	SypO2	38	4164	61.8
1	P	1	17	SypO2	38	4230	61.7
1	P	1	17	SypO2	39	4537	62.7
1	P	1	17	SypO2	39	4578	63
1	P	1	17	SypO2	39	4597	62.8
1	P	1	17	SypO2	40	4789	63.8
1	P	1	17	SypO2	40	4796	64
1	P	1	17	SypO2	40	4796	63.7
1	P	1	17	SypO2	41	4889	64.7
1	P	1	17	SypO2	41	4896	64.9
1	P	1	17	SypO2	41	4912	64.7
1	P	1	17	SypO2	42	4885	65.9
1	P	1	17	SypO2	42	4879	65.7
1	P	1	17	SypO2	42	4890	65.7
1	P	1	17	SypO2	43	4859	67
1	P	1	17	SypO2	43	4871	66.9
1	P	1	17	SypO2	43	4839	66.7
1	P	1	17	SypO2	44	4780	67.9
1	P	1	17	SypO2	44	4765	67.9
1	P	1	17	SypO2	44	4777	67.7
1	P	1	17	SypO2	45	4666	68.9
1	P	1	17	SypO2	45	4669	68.9
1	P	1	17	SypO2	45	4664	68.7
1	P	1	17	SypO2	46	4564	69.9
1	P	1	17	SypO2	46	4543	70
1	P	1	17	SypO2	46	4552	69.9
1	P	1	17	SypO2	47	4431	70.9
1	P	1	17	SypO2	47	4413	70.9
1	P	1	17	SypO2	47	4428	70.7
1	P	1	17	SypO2	48	4298	71.9
1	P	1	17	SypO2	48	4278	71.7
1	P	1	17	SypO2	48	4287	71.7
1	P	1	17	SypO2	49	4152	73
1	P	1	17	SypO2	49	4142	72.7
1	P	1	17	SypO2	49	4140	72.5
1	P	1	17	SypO2	50	4005	73.9
1	P	1	17	SypO2	50	3986	73.7
1	P	1	17	SypO2	50	3996	73.7
1	P	1	17	SypO2	51	3847	74.7
1	P	1	17	SypO2	51	3843	74.9
1	P	1	17	SypO2	51	3830	74.7
1	P	1	17	SypO2	52	3687	75.9
1	P	1	17	SypO2	52	3675	75.9
1	P	1	17	SypO2	52	3678	75.7
1	P	1	17	SypO2	53	3542	76.9
1	P	1	17	SypO2	53	3533	76.9
1	P	1	17	SypO2	53	3511	76.7
1	P	1	17	SypO2	54	3387	77.9
1	P	1	17	SypO2	54	3379	77.9
1	P	1	17	SypO2	54	3374	77.7
1	P	1	17	SypO2	55	3247	78.7
1	P	1	17	SypO2	55	3236	79
1	P	1	17	SypO2	55	3226	78.9
1	P	1	17	SypO2	56	3071	79.9
1	P	1	17	SypO2	56	3060	80
1	P	1	17	SypO2	56	3073	79.7
1	P	1	17	SypO2	57	2940	80.9
1	P	1	17	SypO2	57	2933	80.7
1	P	1	17	SypO2	57	2898	80.7
1	P	1	17	SypO2	58	2779	81.9
1	P	1	17	SypO2	58	2798	81.7
1	P	1	17	SypO2	58	2787	81.7
1	P	1	17	SypO2	59	2649	82.9
1	P	1	17	SypO2	59	2647	82.9
1	P	1	17	SypO2	59	2646	82.9
1	P	1	17	SypO2	60	2528	83.7
1	P	1	17	SypO2	60	2533	83.9
1	P	1	17	SypO2	60	2513	83.7
1	P	1	17	SypO2	61	2411	84.9
1	P	1	17	SypO2	61	2407	85
1	P	1	17	SypO2	61	2408	84.9
1	P	1	17	SypO2	62	2306	86
1	P	1	17	SypO2	62	2299	85.5
1	P	1	17	SypO2	62	2293	85.5
1	P	1	17	SypO2	63	2218	86.7
1	P	1	17	SypO2	63	2212	86.7
1	P	1	17	SypO2	63	2201	86.7
1	P	1	17	SypO2	64	2140	87.7
1	P	1	17	SypO2	64	2140	87.7
1	P	1	17	SypO2	64	2125	87.7
1	P	1	17	SypO2	65	2076	88.7
1	P	1	17	SypO2	65	2075	88.9
1	P	1	17	SypO2	65	2075	88.7
1	P	1	17	SypO2	66	2030	89.7
1	P	1	17	SypO2	66	2021	89.7
1	P	1	17	SypO2	66	2018	89.7
1	P	1	17	SypO2	67	1987	90.9
1	P	1	17	SypO2	67	1983	90.9
1	P	1	17	SypO2	67	1979	90.7
1	P	1	17	SypO2	68	1951	91.5
1	P	1	17	SypO2	68	1950	91.9
1	P	1	17	SypO2	68	1952	92
1	P	1	17	SypO2	69	1931	92.7
1	P	1	17	SypO2	69	1918	92.7
1	P	1	17	SypO2	69	1918	92.9
1	P	1	17	SypO2	70	1909	93.7
1	P	1	17	SypO2	70	1910	93.7
1	P	1	17	SypO2	70	1907	93.5
1	P	1	17	SypO2	71	1892	94.9
1	P	1	17	SypO2	71	1895	94.7
1	P	1	17	SypO2	71	1900	94.7
1	P	1	18	SypO2	1	2061	25
1	P	1	18	SypO2	1	2059	25
1	P	1	18	SypO2	1	2053	25
1	P	1	18	SypO2	2	2062	25.6
1	P	1	18	SypO2	2	2059	25.6
1	P	1	18	SypO2	2	2062	25.6
1	P	1	18	SypO2	3	2052	26.8
1	P	1	18	SypO2	3	2049	26.8
1	P	1	18	SypO2	3	2049	26.8
1	P	1	18	SypO2	4	2043	27.8
1	P	1	18	SypO2	4	2042	27.8
1	P	1	18	SypO2	4	2044	27.8
1	P	1	18	SypO2	5	2038	28.8
1	P	1	18	SypO2	5	2036	29
1	P	1	18	SypO2	5	2035	29
1	P	1	18	SypO2	6	2034	29.8
1	P	1	18	SypO2	6	2029	29.8
1	P	1	18	SypO2	6	2031	29.8
1	P	1	18	SypO2	7	2036	30.8
1	P	1	18	SypO2	7	2024	30.8
1	P	1	18	SypO2	7	2031	30.8
1	P	1	18	SypO2	8	2019	31.8
1	P	1	18	SypO2	8	2023	31.8
1	P	1	18	SypO2	8	2019	31.8
1	P	1	18	SypO2	9	2017	32.8
1	P	1	18	SypO2	9	2021	32.7
1	P	1	18	SypO2	9	2017	32.7
1	P	1	18	SypO2	10	2011	33.7
1	P	1	18	SypO2	10	2008	33.7
1	P	1	18	SypO2	10	2019	33.7
1	P	1	18	SypO2	11	2006	34.8
1	P	1	18	SypO2	11	2006	34.8
1	P	1	18	SypO2	11	2003	34.8
1	P	1	18	SypO2	12	2000	35.8
1	P	1	18	SypO2	12	1999	35.8
1	P	1	18	SypO2	12	2001	35.8
1	P	1	18	SypO2	13	1997	36.8
1	P	1	18	SypO2	13	1994	36.7
1	P	1	18	SypO2	13	1997	36.7
1	P	1	18	SypO2	14	1993	37.7
1	P	1	18	SypO2	14	1996	37.8
1	P	1	18	SypO2	14	1990	37.8
1	P	1	18	SypO2	15	1989	38.7
1	P	1	18	SypO2	15	1988	38.7
1	P	1	18	SypO2	15	1982	38.7
1	P	1	18	SypO2	16	1981	39.7
1	P	1	18	SypO2	16	1983	39.7
1	P	1	18	SypO2	16	1984	39.7
1	P	1	18	SypO2	17	1981	40.7
1	P	1	18	SypO2	17	1975	40.8
1	P	1	18	SypO2	17	1980	40.7
1	P	1	18	SypO2	18	1975	41.7
1	P	1	18	SypO2	18	1971	41.7
1	P	1	18	SypO2	18	1979	41.7
1	P	1	18	SypO2	19	1971	42.7
1	P	1	18	SypO2	19	1975	42.7
1	P	1	18	SypO2	19	1968	42.7
1	P	1	18	SypO2	20	1967	43.7
1	P	1	18	SypO2	20	1967	43.7
1	P	1	18	SypO2	20	1970	43.7
1	P	1	18	SypO2	21	1962	44.7
1	P	1	18	SypO2	21	1965	44.7
1	P	1	18	SypO2	21	1963	44.7
1	P	1	18	SypO2	22	1965	45.7
1	P	1	18	SypO2	22	1966	45.7
1	P	1	18	SypO2	22	1963	45.8
1	P	1	18	SypO2	23	1959	46.8
1	P	1	18	SypO2	23	1958	46.7
1	P	1	18	SypO2	23	1961	46.7
1	P	1	18	SypO2	24	1959	47.7
1	P	1	18	SypO2	24	1959	47.7
1	P	1	18	SypO2	24	1955	47.7
1	P	1	18	SypO2	25	1951	48.8
1	P	1	18	SypO2	25	1957	48.7
1	P	1	18	SypO2	25	1958	48.7
1	P	1	18	SypO2	26	1959	49.7
1	P	1	18	SypO2	26	1959	49.7
1	P	1	18	SypO2	26	1962	49.7
1	P	1	18	SypO2	27	1965	50.7
1	P	1	18	SypO2	27	1966	50.7
1	P	1	18	SypO2	27	1960	50.7
1	P	1	18	SypO2	28	1965	51.8
1	P	1	18	SypO2	28	1966	51.7
1	P	1	18	SypO2	28	1968	51.7
1	P	1	18	SypO2	29	1981	52.7
1	P	1	18	SypO2	29	1977	52.7
1	P	1	18	SypO2	29	1975	52.7
1	P	1	18	SypO2	30	1990	53.8
1	P	1	18	SypO2	30	1986	53.7
1	P	1	18	SypO2	30	1983	53.7
1	P	1	18	SypO2	31	2016	54.7
1	P	1	18	SypO2	31	2012	54.7
1	P	1	18	SypO2	31	2017	54.7
1	P	1	18	SypO2	32	2044	55.7
1	P	1	18	SypO2	32	2047	55.8
1	P	1	18	SypO2	32	2053	55.7
1	P	1	18	SypO2	33	2105	56.8
1	P	1	18	SypO2	33	2104	56.8
1	P	1	18	SypO2	33	2107	56.7
1	P	1	18	SypO2	34	2204	57.7
1	P	1	18	SypO2	34	2205	57.8
1	P	1	18	SypO2	34	2208	57.7
1	P	1	18	SypO2	35	2425	58.7
1	P	1	18	SypO2	35	2446	58.8
1	P	1	18	SypO2	35	2469	58.8
1	P	1	18	SypO2	36	3056	59.7
1	P	1	18	SypO2	36	3103	59.8
1	P	1	18	SypO2	36	3154	59.7
1	P	1	18	SypO2	37	3919	61
1	P	1	18	SypO2	37	3986	60.7
1	P	1	18	SypO2	37	4039	60.7
1	P	1	18	SypO2	38	4636	61.8
1	P	1	18	SypO2	38	4664	61.8
1	P	1	18	SypO2	38	4723	61.7
1	P	1	18	SypO2	39	5077	62.7
1	P	1	18	SypO2	39	5123	63
1	P	1	18	SypO2	39	5138	62.8
1	P	1	18	SypO2	40	5310	63.8
1	P	1	18	SypO2	40	5329	64
1	P	1	18	SypO2	40	5341	63.7
1	P	1	18	SypO2	41	5422	64.7
1	P	1	18	SypO2	41	5410	64.9
1	P	1	18	SypO2	41	5461	64.7
1	P	1	18	SypO2	42	5428	65.9
1	P	1	18	SypO2	42	5458	65.7
1	P	1	18	SypO2	42	5430	65.7
1	P	1	18	SypO2	43	5388	67
1	P	1	18	SypO2	43	5403	66.9
1	P	1	18	SypO2	43	5401	66.7
1	P	1	18	SypO2	44	5316	67.9
1	P	1	18	SypO2	44	5283	67.9
1	P	1	18	SypO2	44	5306	67.7
1	P	1	18	SypO2	45	5152	68.9
1	P	1	18	SypO2	45	5166	68.9
1	P	1	18	SypO2	45	5164	68.7
1	P	1	18	SypO2	46	5032	69.9
1	P	1	18	SypO2	46	5022	70
1	P	1	18	SypO2	46	5033	69.9
1	P	1	18	SypO2	47	4873	70.9
1	P	1	18	SypO2	47	4873	70.9
1	P	1	18	SypO2	47	4867	70.7
1	P	1	18	SypO2	48	4746	71.9
1	P	1	18	SypO2	48	4695	71.7
1	P	1	18	SypO2	48	4742	71.7
1	P	1	18	SypO2	49	4552	73
1	P	1	18	SypO2	49	4537	72.7
1	P	1	18	SypO2	49	4542	72.5
1	P	1	18	SypO2	50	4389	73.9
1	P	1	18	SypO2	50	4371	73.7
1	P	1	18	SypO2	50	4381	73.7
1	P	1	18	SypO2	51	4208	74.7
1	P	1	18	SypO2	51	4185	74.9
1	P	1	18	SypO2	51	4190	74.7
1	P	1	18	SypO2	52	4032	75.9
1	P	1	18	SypO2	52	4013	75.9
1	P	1	18	SypO2	52	4007	75.7
1	P	1	18	SypO2	53	3849	76.9
1	P	1	18	SypO2	53	3839	76.9
1	P	1	18	SypO2	53	3832	76.7
1	P	1	18	SypO2	54	3691	77.9
1	P	1	18	SypO2	54	3678	77.9
1	P	1	18	SypO2	54	3666	77.7
1	P	1	18	SypO2	55	3498	78.7
1	P	1	18	SypO2	55	3485	79
1	P	1	18	SypO2	55	3481	78.9
1	P	1	18	SypO2	56	3304	79.9
1	P	1	18	SypO2	56	3312	80
1	P	1	18	SypO2	56	3301	79.7
1	P	1	18	SypO2	57	3139	80.9
1	P	1	18	SypO2	57	3129	80.7
1	P	1	18	SypO2	57	3106	80.7
1	P	1	18	SypO2	58	2964	81.9
1	P	1	18	SypO2	58	2950	81.7
1	P	1	18	SypO2	58	2937	81.7
1	P	1	18	SypO2	59	2799	82.9
1	P	1	18	SypO2	59	2783	82.9
1	P	1	18	SypO2	59	2773	82.9
1	P	1	18	SypO2	60	2646	83.7
1	P	1	18	SypO2	60	2633	83.9
1	P	1	18	SypO2	60	2622	83.7
1	P	1	18	SypO2	61	2500	84.9
1	P	1	18	SypO2	61	2494	85
1	P	1	18	SypO2	61	2480	84.9
1	P	1	18	SypO2	62	2383	86
1	P	1	18	SypO2	62	2360	85.5
1	P	1	18	SypO2	62	2366	85.5
1	P	1	18	SypO2	63	2270	86.7
1	P	1	18	SypO2	63	2263	86.7
1	P	1	18	SypO2	63	2249	86.7
1	P	1	18	SypO2	64	2187	87.7
1	P	1	18	SypO2	64	2175	87.7
1	P	1	18	SypO2	64	2170	87.7
1	P	1	18	SypO2	65	2104	88.7
1	P	1	18	SypO2	65	2102	88.9
1	P	1	18	SypO2	65	2093	88.7
1	P	1	18	SypO2	66	2049	89.7
1	P	1	18	SypO2	66	2038	89.7
1	P	1	18	SypO2	66	2041	89.7
1	P	1	18	SypO2	67	1996	90.9
1	P	1	18	SypO2	67	1995	90.9
1	P	1	18	SypO2	67	1995	90.7
1	P	1	18	SypO2	68	1966	91.5
1	P	1	18	SypO2	68	1964	91.9
1	P	1	18	SypO2	68	1953	92
1	P	1	18	SypO2	69	1924	92.7
1	P	1	18	SypO2	69	1926	92.7
1	P	1	18	SypO2	69	1920	92.9
1	P	1	18	SypO2	70	1911	93.7
1	P	1	18	SypO2	70	1910	93.7
1	P	1	18	SypO2	70	1910	93.5
1	P	1	18	SypO2	71	1891	94.9
1	P	1	18	SypO2	71	1892	94.7
1	P	1	18	SypO2	71	1889	94.7
1	P	1	19	SypO2	1	2077	25
1	P	1	19	SypO2	1	2077	25
1	P	1	19	SypO2	1	2078	25
1	P	1	19	SypO2	2	2073	25.6
1	P	1	19	SypO2	2	2068	25.6
1	P	1	19	SypO2	2	2066	25.6
1	P	1	19	SypO2	3	2066	26.8
1	P	1	19	SypO2	3	2070	26.8
1	P	1	19	SypO2	3	2060	26.8
1	P	1	19	SypO2	4	2061	27.8
1	P	1	19	SypO2	4	2057	27.8
1	P	1	19	SypO2	4	2060	27.8
1	P	1	19	SypO2	5	2059	28.8
1	P	1	19	SypO2	5	2052	29
1	P	1	19	SypO2	5	2046	29
1	P	1	19	SypO2	6	2054	29.8
1	P	1	19	SypO2	6	2044	29.8
1	P	1	19	SypO2	6	2046	29.8
1	P	1	19	SypO2	7	2046	30.8
1	P	1	19	SypO2	7	2047	30.8
1	P	1	19	SypO2	7	2044	30.8
1	P	1	19	SypO2	8	2040	31.8
1	P	1	19	SypO2	8	2036	31.8
1	P	1	19	SypO2	8	2040	31.8
1	P	1	19	SypO2	9	2033	32.8
1	P	1	19	SypO2	9	2039	32.7
1	P	1	19	SypO2	9	2034	32.7
1	P	1	19	SypO2	10	2033	33.7
1	P	1	19	SypO2	10	2026	33.7
1	P	1	19	SypO2	10	2026	33.7
1	P	1	19	SypO2	11	2027	34.8
1	P	1	19	SypO2	11	2021	34.8
1	P	1	19	SypO2	11	2025	34.8
1	P	1	19	SypO2	12	2019	35.8
1	P	1	19	SypO2	12	2017	35.8
1	P	1	19	SypO2	12	2013	35.8
1	P	1	19	SypO2	13	2019	36.8
1	P	1	19	SypO2	13	2012	36.7
1	P	1	19	SypO2	13	2011	36.7
1	P	1	19	SypO2	14	2009	37.7
1	P	1	19	SypO2	14	2014	37.8
1	P	1	19	SypO2	14	2008	37.8
1	P	1	19	SypO2	15	2005	38.7
1	P	1	19	SypO2	15	2002	38.7
1	P	1	19	SypO2	15	2005	38.7
1	P	1	19	SypO2	16	2002	39.7
1	P	1	19	SypO2	16	2000	39.7
1	P	1	19	SypO2	16	1998	39.7
1	P	1	19	SypO2	17	1999	40.7
1	P	1	19	SypO2	17	2000	40.8
1	P	1	19	SypO2	17	2003	40.7
1	P	1	19	SypO2	18	1992	41.7
1	P	1	19	SypO2	18	1996	41.7
1	P	1	19	SypO2	18	1995	41.7
1	P	1	19	SypO2	19	1995	42.7
1	P	1	19	SypO2	19	1990	42.7
1	P	1	19	SypO2	19	1993	42.7
1	P	1	19	SypO2	20	1992	43.7
1	P	1	19	SypO2	20	1989	43.7
1	P	1	19	SypO2	20	1993	43.7
1	P	1	19	SypO2	21	1992	44.7
1	P	1	19	SypO2	21	1990	44.7
1	P	1	19	SypO2	21	1989	44.7
1	P	1	19	SypO2	22	1988	45.7
1	P	1	19	SypO2	22	1989	45.7
1	P	1	19	SypO2	22	1986	45.8
1	P	1	19	SypO2	23	1983	46.8
1	P	1	19	SypO2	23	1985	46.7
1	P	1	19	SypO2	23	1981	46.7
1	P	1	19	SypO2	24	1990	47.7
1	P	1	19	SypO2	24	1989	47.7
1	P	1	19	SypO2	24	1984	47.7
1	P	1	19	SypO2	25	1990	48.8
1	P	1	19	SypO2	25	1993	48.7
1	P	1	19	SypO2	25	1991	48.7
1	P	1	19	SypO2	26	1992	49.7
1	P	1	19	SypO2	26	1994	49.7
1	P	1	19	SypO2	26	1990	49.7
1	P	1	19	SypO2	27	1994	50.7
1	P	1	19	SypO2	27	1996	50.7
1	P	1	19	SypO2	27	1995	50.7
1	P	1	19	SypO2	28	2003	51.8
1	P	1	19	SypO2	28	2005	51.7
1	P	1	19	SypO2	28	2008	51.7
1	P	1	19	SypO2	29	2024	52.7
1	P	1	19	SypO2	29	2019	52.7
1	P	1	19	SypO2	29	2027	52.7
1	P	1	19	SypO2	30	2037	53.8
1	P	1	19	SypO2	30	2040	53.7
1	P	1	19	SypO2	30	2043	53.7
1	P	1	19	SypO2	31	2077	54.7
1	P	1	19	SypO2	31	2078	54.7
1	P	1	19	SypO2	31	2084	54.7
1	P	1	19	SypO2	32	2142	55.7
1	P	1	19	SypO2	32	2141	55.8
1	P	1	19	SypO2	32	2142	55.7
1	P	1	19	SypO2	33	2234	56.8
1	P	1	19	SypO2	33	2237	56.8
1	P	1	19	SypO2	33	2241	56.7
1	P	1	19	SypO2	34	2419	57.7
1	P	1	19	SypO2	34	2426	57.8
1	P	1	19	SypO2	34	2438	57.7
1	P	1	19	SypO2	35	2863	58.7
1	P	1	19	SypO2	35	2909	58.8
1	P	1	19	SypO2	35	2940	58.8
1	P	1	19	SypO2	36	3814	59.7
1	P	1	19	SypO2	36	3895	59.8
1	P	1	19	SypO2	36	3963	59.7
1	P	1	19	SypO2	37	4773	61
1	P	1	19	SypO2	37	4842	60.7
1	P	1	19	SypO2	37	4894	60.7
1	P	1	19	SypO2	38	5379	61.8
1	P	1	19	SypO2	38	5445	61.8
1	P	1	19	SypO2	38	5454	61.7
1	P	1	19	SypO2	39	5699	62.7
1	P	1	19	SypO2	39	5717	63
1	P	1	19	SypO2	39	5752	62.8
1	P	1	19	SypO2	40	5836	63.8
1	P	1	19	SypO2	40	5823	64
1	P	1	19	SypO2	40	5847	63.7
1	P	1	19	SypO2	41	5839	64.7
1	P	1	19	SypO2	41	5839	64.9
1	P	1	19	SypO2	41	5830	64.7
1	P	1	19	SypO2	42	5777	65.9
1	P	1	19	SypO2	42	5803	65.7
1	P	1	19	SypO2	42	5769	65.7
1	P	1	19	SypO2	43	5670	67
1	P	1	19	SypO2	43	5685	66.9
1	P	1	19	SypO2	43	5662	66.7
1	P	1	19	SypO2	44	5530	67.9
1	P	1	19	SypO2	44	5506	67.9
1	P	1	19	SypO2	44	5506	67.7
1	P	1	19	SypO2	45	5345	68.9
1	P	1	19	SypO2	45	5360	68.9
1	P	1	19	SypO2	45	5355	68.7
1	P	1	19	SypO2	46	5192	69.9
1	P	1	19	SypO2	46	5198	70
1	P	1	19	SypO2	46	5184	69.9
1	P	1	19	SypO2	47	5033	70.9
1	P	1	19	SypO2	47	5036	70.9
1	P	1	19	SypO2	47	5022	70.7
1	P	1	19	SypO2	48	4870	71.9
1	P	1	19	SypO2	48	4855	71.7
1	P	1	19	SypO2	48	4876	71.7
1	P	1	19	SypO2	49	4693	73
1	P	1	19	SypO2	49	4689	72.7
1	P	1	19	SypO2	49	4682	72.5
1	P	1	19	SypO2	50	4497	73.9
1	P	1	19	SypO2	50	4512	73.7
1	P	1	19	SypO2	50	4511	73.7
1	P	1	19	SypO2	51	4302	74.7
1	P	1	19	SypO2	51	4301	74.9
1	P	1	19	SypO2	51	4307	74.7
1	P	1	19	SypO2	52	4107	75.9
1	P	1	19	SypO2	52	4097	75.9
1	P	1	19	SypO2	52	4077	75.7
1	P	1	19	SypO2	53	3900	76.9
1	P	1	19	SypO2	53	3901	76.9
1	P	1	19	SypO2	53	3877	76.7
1	P	1	19	SypO2	54	3700	77.9
1	P	1	19	SypO2	54	3688	77.9
1	P	1	19	SypO2	54	3695	77.7
1	P	1	19	SypO2	55	3492	78.7
1	P	1	19	SypO2	55	3485	79
1	P	1	19	SypO2	55	3485	78.9
1	P	1	19	SypO2	56	3280	79.9
1	P	1	19	SypO2	56	3272	80
1	P	1	19	SypO2	56	3281	79.7
1	P	1	19	SypO2	57	3086	80.9
1	P	1	19	SypO2	57	3075	80.7
1	P	1	19	SypO2	57	3063	80.7
1	P	1	19	SypO2	58	2891	81.9
1	P	1	19	SypO2	58	2871	81.7
1	P	1	19	SypO2	58	2869	81.7
1	P	1	19	SypO2	59	2709	82.9
1	P	1	19	SypO2	59	2705	82.9
1	P	1	19	SypO2	59	2694	82.9
1	P	1	19	SypO2	60	2542	83.7
1	P	1	19	SypO2	60	2535	83.9
1	P	1	19	SypO2	60	2537	83.7
1	P	1	19	SypO2	61	2407	84.9
1	P	1	19	SypO2	61	2406	85
1	P	1	19	SypO2	61	2393	84.9
1	P	1	19	SypO2	62	2289	86
1	P	1	19	SypO2	62	2266	85.5
1	P	1	19	SypO2	62	2282	85.5
1	P	1	19	SypO2	63	2181	86.7
1	P	1	19	SypO2	63	2177	86.7
1	P	1	19	SypO2	63	2173	86.7
1	P	1	19	SypO2	64	2102	87.7
1	P	1	19	SypO2	64	2103	87.7
1	P	1	19	SypO2	64	2092	87.7
1	P	1	19	SypO2	65	2040	88.7
1	P	1	19	SypO2	65	2037	88.9
1	P	1	19	SypO2	65	2031	88.7
1	P	1	19	SypO2	66	1991	89.7
1	P	1	19	SypO2	66	1991	89.7
1	P	1	19	SypO2	66	1985	89.7
1	P	1	19	SypO2	67	1953	90.9
1	P	1	19	SypO2	67	1952	90.9
1	P	1	19	SypO2	67	1953	90.7
1	P	1	19	SypO2	68	1929	91.5
1	P	1	19	SypO2	68	1928	91.9
1	P	1	19	SypO2	68	1927	92
1	P	1	19	SypO2	69	1916	92.7
1	P	1	19	SypO2	69	1917	92.7
1	P	1	19	SypO2	69	1910	92.9
1	P	1	19	SypO2	70	1903	93.7
1	P	1	19	SypO2	70	1903	93.7
1	P	1	19	SypO2	70	1906	93.5
1	P	1	19	SypO2	71	1898	94.9
1	P	1	19	SypO2	71	1894	94.7
1	P	1	19	SypO2	71	1894	94.7
1	P	1	20	SypO2	1	2086	25
1	P	1	20	SypO2	1	2085	25
1	P	1	20	SypO2	1	2091	25
1	P	1	20	SypO2	2	2087	25.6
1	P	1	20	SypO2	2	2082	25.6
1	P	1	20	SypO2	2	2081	25.6
1	P	1	20	SypO2	3	2072	26.8
1	P	1	20	SypO2	3	2070	26.8
1	P	1	20	SypO2	3	2078	26.8
1	P	1	20	SypO2	4	2064	27.8
1	P	1	20	SypO2	4	2068	27.8
1	P	1	20	SypO2	4	2069	27.8
1	P	1	20	SypO2	5	2067	28.8
1	P	1	20	SypO2	5	2060	29
1	P	1	20	SypO2	5	2063	29
1	P	1	20	SypO2	6	2061	29.8
1	P	1	20	SypO2	6	2057	29.8
1	P	1	20	SypO2	6	2055	29.8
1	P	1	20	SypO2	7	2054	30.8
1	P	1	20	SypO2	7	2049	30.8
1	P	1	20	SypO2	7	2052	30.8
1	P	1	20	SypO2	8	2046	31.8
1	P	1	20	SypO2	8	2043	31.8
1	P	1	20	SypO2	8	2039	31.8
1	P	1	20	SypO2	9	2038	32.8
1	P	1	20	SypO2	9	2035	32.7
1	P	1	20	SypO2	9	2038	32.7
1	P	1	20	SypO2	10	2035	33.7
1	P	1	20	SypO2	10	2030	33.7
1	P	1	20	SypO2	10	2033	33.7
1	P	1	20	SypO2	11	2024	34.8
1	P	1	20	SypO2	11	2028	34.8
1	P	1	20	SypO2	11	2028	34.8
1	P	1	20	SypO2	12	2019	35.8
1	P	1	20	SypO2	12	2020	35.8
1	P	1	20	SypO2	12	2015	35.8
1	P	1	20	SypO2	13	2021	36.8
1	P	1	20	SypO2	13	2020	36.7
1	P	1	20	SypO2	13	2020	36.7
1	P	1	20	SypO2	14	2010	37.7
1	P	1	20	SypO2	14	2015	37.8
1	P	1	20	SypO2	14	2015	37.8
1	P	1	20	SypO2	15	2012	38.7
1	P	1	20	SypO2	15	2001	38.7
1	P	1	20	SypO2	15	2000	38.7
1	P	1	20	SypO2	16	2004	39.7
1	P	1	20	SypO2	16	2004	39.7
1	P	1	20	SypO2	16	1998	39.7
1	P	1	20	SypO2	17	1998	40.7
1	P	1	20	SypO2	17	2000	40.8
1	P	1	20	SypO2	17	2003	40.7
1	P	1	20	SypO2	18	1994	41.7
1	P	1	20	SypO2	18	1993	41.7
1	P	1	20	SypO2	18	1994	41.7
1	P	1	20	SypO2	19	1992	42.7
1	P	1	20	SypO2	19	1990	42.7
1	P	1	20	SypO2	19	1989	42.7
1	P	1	20	SypO2	20	1994	43.7
1	P	1	20	SypO2	20	1987	43.7
1	P	1	20	SypO2	20	1990	43.7
1	P	1	20	SypO2	21	1990	44.7
1	P	1	20	SypO2	21	1990	44.7
1	P	1	20	SypO2	21	1991	44.7
1	P	1	20	SypO2	22	1988	45.7
1	P	1	20	SypO2	22	1986	45.7
1	P	1	20	SypO2	22	1986	45.8
1	P	1	20	SypO2	23	1984	46.8
1	P	1	20	SypO2	23	1982	46.7
1	P	1	20	SypO2	23	1983	46.7
1	P	1	20	SypO2	24	1982	47.7
1	P	1	20	SypO2	24	1984	47.7
1	P	1	20	SypO2	24	1983	47.7
1	P	1	20	SypO2	25	1982	48.8
1	P	1	20	SypO2	25	1987	48.7
1	P	1	20	SypO2	25	1988	48.7
1	P	1	20	SypO2	26	1987	49.7
1	P	1	20	SypO2	26	1992	49.7
1	P	1	20	SypO2	26	1990	49.7
1	P	1	20	SypO2	27	1990	50.7
1	P	1	20	SypO2	27	1997	50.7
1	P	1	20	SypO2	27	1990	50.7
1	P	1	20	SypO2	28	2001	51.8
1	P	1	20	SypO2	28	2001	51.7
1	P	1	20	SypO2	28	1998	51.7
1	P	1	20	SypO2	29	2011	52.7
1	P	1	20	SypO2	29	2010	52.7
1	P	1	20	SypO2	29	2012	52.7
1	P	1	20	SypO2	30	2038	53.8
1	P	1	20	SypO2	30	2030	53.7
1	P	1	20	SypO2	30	2028	53.7
1	P	1	20	SypO2	31	2061	54.7
1	P	1	20	SypO2	31	2072	54.7
1	P	1	20	SypO2	31	2073	54.7
1	P	1	20	SypO2	32	2126	55.7
1	P	1	20	SypO2	32	2127	55.8
1	P	1	20	SypO2	32	2121	55.7
1	P	1	20	SypO2	33	2206	56.8
1	P	1	20	SypO2	33	2205	56.8
1	P	1	20	SypO2	33	2212	56.7
1	P	1	20	SypO2	34	2366	57.7
1	P	1	20	SypO2	34	2373	57.8
1	P	1	20	SypO2	34	2393	57.7
1	P	1	20	SypO2	35	2767	58.7
1	P	1	20	SypO2	35	2806	58.8
1	P	1	20	SypO2	35	2843	58.8
1	P	1	20	SypO2	36	3559	59.7
1	P	1	20	SypO2	36	3629	59.8
1	P	1	20	SypO2	36	3692	59.7
1	P	1	20	SypO2	37	4415	61
1	P	1	20	SypO2	37	4485	60.7
1	P	1	20	SypO2	37	4545	60.7
1	P	1	20	SypO2	38	4954	61.8
1	P	1	20	SypO2	38	4997	61.8
1	P	1	20	SypO2	38	5061	61.7
1	P	1	20	SypO2	39	5239	62.7
1	P	1	20	SypO2	39	5253	63
1	P	1	20	SypO2	39	5283	62.8
1	P	1	20	SypO2	40	5348	63.8
1	P	1	20	SypO2	40	5376	64
1	P	1	20	SypO2	40	5391	63.7
1	P	1	20	SypO2	41	5375	64.7
1	P	1	20	SypO2	41	5390	64.9
1	P	1	20	SypO2	41	5411	64.7
1	P	1	20	SypO2	42	5347	65.9
1	P	1	20	SypO2	42	5365	65.7
1	P	1	20	SypO2	42	5352	65.7
1	P	1	20	SypO2	43	5265	67
1	P	1	20	SypO2	43	5250	66.9
1	P	1	20	SypO2	43	5279	66.7
1	P	1	20	SypO2	44	5148	67.9
1	P	1	20	SypO2	44	5148	67.9
1	P	1	20	SypO2	44	5154	67.7
1	P	1	20	SypO2	45	5006	68.9
1	P	1	20	SypO2	45	5020	68.9
1	P	1	20	SypO2	45	5010	68.7
1	P	1	20	SypO2	46	4860	69.9
1	P	1	20	SypO2	46	4854	70
1	P	1	20	SypO2	46	4839	69.9
1	P	1	20	SypO2	47	4683	70.9
1	P	1	20	SypO2	47	4700	70.9
1	P	1	20	SypO2	47	4690	70.7
1	P	1	20	SypO2	48	4515	71.9
1	P	1	20	SypO2	48	4505	71.7
1	P	1	20	SypO2	48	4519	71.7
1	P	1	20	SypO2	49	4356	73
1	P	1	20	SypO2	49	4346	72.7
1	P	1	20	SypO2	49	4352	72.5
1	P	1	20	SypO2	50	4172	73.9
1	P	1	20	SypO2	50	4154	73.7
1	P	1	20	SypO2	50	4163	73.7
1	P	1	20	SypO2	51	3987	74.7
1	P	1	20	SypO2	51	3974	74.9
1	P	1	20	SypO2	51	3986	74.7
1	P	1	20	SypO2	52	3817	75.9
1	P	1	20	SypO2	52	3815	75.9
1	P	1	20	SypO2	52	3799	75.7
1	P	1	20	SypO2	53	3652	76.9
1	P	1	20	SypO2	53	3621	76.9
1	P	1	20	SypO2	53	3607	76.7
1	P	1	20	SypO2	54	3461	77.9
1	P	1	20	SypO2	54	3444	77.9
1	P	1	20	SypO2	54	3437	77.7
1	P	1	20	SypO2	55	3259	78.7
1	P	1	20	SypO2	55	3249	79
1	P	1	20	SypO2	55	3258	78.9
1	P	1	20	SypO2	56	3058	79.9
1	P	1	20	SypO2	56	3059	80
1	P	1	20	SypO2	56	3056	79.7
1	P	1	20	SypO2	57	2894	80.9
1	P	1	20	SypO2	57	2886	80.7
1	P	1	20	SypO2	57	2876	80.7
1	P	1	20	SypO2	58	2726	81.9
1	P	1	20	SypO2	58	2721	81.7
1	P	1	20	SypO2	58	2701	81.7
1	P	1	20	SypO2	59	2568	82.9
1	P	1	20	SypO2	59	2559	82.9
1	P	1	20	SypO2	59	2556	82.9
1	P	1	20	SypO2	60	2424	83.7
1	P	1	20	SypO2	60	2416	83.9
1	P	1	20	SypO2	60	2418	83.7
1	P	1	20	SypO2	61	2310	84.9
1	P	1	20	SypO2	61	2301	85
1	P	1	20	SypO2	61	2297	84.9
1	P	1	20	SypO2	62	2206	86
1	P	1	20	SypO2	62	2190	85.5
1	P	1	20	SypO2	62	2192	85.5
1	P	1	20	SypO2	63	2112	86.7
1	P	1	20	SypO2	63	2115	86.7
1	P	1	20	SypO2	63	2104	86.7
1	P	1	20	SypO2	64	2048	87.7
1	P	1	20	SypO2	64	2042	87.7
1	P	1	20	SypO2	64	2042	87.7
1	P	1	20	SypO2	65	1993	88.7
1	P	1	20	SypO2	65	1993	88.9
1	P	1	20	SypO2	65	1988	88.7
1	P	1	20	SypO2	66	1953	89.7
1	P	1	20	SypO2	66	1950	89.7
1	P	1	20	SypO2	66	1947	89.7
1	P	1	20	SypO2	67	1925	90.9
1	P	1	20	SypO2	67	1926	90.9
1	P	1	20	SypO2	67	1923	90.7
1	P	1	20	SypO2	68	1899	91.5
1	P	1	20	SypO2	68	1904	91.9
1	P	1	20	SypO2	68	1905	92
1	P	1	20	SypO2	69	1893	92.7
1	P	1	20	SypO2	69	1885	92.7
1	P	1	20	SypO2	69	1886	92.9
1	P	1	20	SypO2	70	1880	93.7
1	P	1	20	SypO2	70	1882	93.7
1	P	1	20	SypO2	70	1881	93.5
1	P	1	20	SypO2	71	1880	94.9
1	P	1	20	SypO2	71	1873	94.7
1	P	1	20	SypO2	71	1870	94.7
1	P	1	21	SypO2	1	2162	25
1	P	1	21	SypO2	1	2161	25
1	P	1	21	SypO2	1	2164	25
1	P	1	21	SypO2	2	2149	25.6
1	P	1	21	SypO2	2	2154	25.6
1	P	1	21	SypO2	2	2152	25.6
1	P	1	21	SypO2	3	2154	26.8
1	P	1	21	SypO2	3	2140	26.8
1	P	1	21	SypO2	3	2149	26.8
1	P	1	21	SypO2	4	2142	27.8
1	P	1	21	SypO2	4	2143	27.8
1	P	1	21	SypO2	4	2137	27.8
1	P	1	21	SypO2	5	2136	28.8
1	P	1	21	SypO2	5	2134	29
1	P	1	21	SypO2	5	2130	29
1	P	1	21	SypO2	6	2130	29.8
1	P	1	21	SypO2	6	2125	29.8
1	P	1	21	SypO2	6	2123	29.8
1	P	1	21	SypO2	7	2118	30.8
1	P	1	21	SypO2	7	2124	30.8
1	P	1	21	SypO2	7	2121	30.8
1	P	1	21	SypO2	8	2117	31.8
1	P	1	21	SypO2	8	2112	31.8
1	P	1	21	SypO2	8	2113	31.8
1	P	1	21	SypO2	9	2111	32.8
1	P	1	21	SypO2	9	2110	32.7
1	P	1	21	SypO2	9	2107	32.7
1	P	1	21	SypO2	10	2104	33.7
1	P	1	21	SypO2	10	2104	33.7
1	P	1	21	SypO2	10	2104	33.7
1	P	1	21	SypO2	11	2100	34.8
1	P	1	21	SypO2	11	2099	34.8
1	P	1	21	SypO2	11	2102	34.8
1	P	1	21	SypO2	12	2092	35.8
1	P	1	21	SypO2	12	2094	35.8
1	P	1	21	SypO2	12	2085	35.8
1	P	1	21	SypO2	13	2088	36.8
1	P	1	21	SypO2	13	2081	36.7
1	P	1	21	SypO2	13	2079	36.7
1	P	1	21	SypO2	14	2089	37.7
1	P	1	21	SypO2	14	2081	37.8
1	P	1	21	SypO2	14	2082	37.8
1	P	1	21	SypO2	15	2074	38.7
1	P	1	21	SypO2	15	2077	38.7
1	P	1	21	SypO2	15	2075	38.7
1	P	1	21	SypO2	16	2069	39.7
1	P	1	21	SypO2	16	2064	39.7
1	P	1	21	SypO2	16	2068	39.7
1	P	1	21	SypO2	17	2060	40.7
1	P	1	21	SypO2	17	2064	40.8
1	P	1	21	SypO2	17	2064	40.7
1	P	1	21	SypO2	18	2060	41.7
1	P	1	21	SypO2	18	2060	41.7
1	P	1	21	SypO2	18	2061	41.7
1	P	1	21	SypO2	19	2054	42.7
1	P	1	21	SypO2	19	2055	42.7
1	P	1	21	SypO2	19	2058	42.7
1	P	1	21	SypO2	20	2053	43.7
1	P	1	21	SypO2	20	2050	43.7
1	P	1	21	SypO2	20	2047	43.7
1	P	1	21	SypO2	21	2052	44.7
1	P	1	21	SypO2	21	2048	44.7
1	P	1	21	SypO2	21	2048	44.7
1	P	1	21	SypO2	22	2050	45.7
1	P	1	21	SypO2	22	2052	45.7
1	P	1	21	SypO2	22	2045	45.8
1	P	1	21	SypO2	23	2046	46.8
1	P	1	21	SypO2	23	2044	46.7
1	P	1	21	SypO2	23	2043	46.7
1	P	1	21	SypO2	24	2046	47.7
1	P	1	21	SypO2	24	2046	47.7
1	P	1	21	SypO2	24	2042	47.7
1	P	1	21	SypO2	25	2043	48.8
1	P	1	21	SypO2	25	2050	48.7
1	P	1	21	SypO2	25	2045	48.7
1	P	1	21	SypO2	26	2047	49.7
1	P	1	21	SypO2	26	2039	49.7
1	P	1	21	SypO2	26	2041	49.7
1	P	1	21	SypO2	27	2042	50.7
1	P	1	21	SypO2	27	2052	50.7
1	P	1	21	SypO2	27	2044	50.7
1	P	1	21	SypO2	28	2054	51.8
1	P	1	21	SypO2	28	2047	51.7
1	P	1	21	SypO2	28	2053	51.7
1	P	1	21	SypO2	29	2063	52.7
1	P	1	21	SypO2	29	2065	52.7
1	P	1	21	SypO2	29	2064	52.7
1	P	1	21	SypO2	30	2084	53.8
1	P	1	21	SypO2	30	2080	53.7
1	P	1	21	SypO2	30	2082	53.7
1	P	1	21	SypO2	31	2110	54.7
1	P	1	21	SypO2	31	2112	54.7
1	P	1	21	SypO2	31	2114	54.7
1	P	1	21	SypO2	32	2159	55.7
1	P	1	21	SypO2	32	2150	55.8
1	P	1	21	SypO2	32	2153	55.7
1	P	1	21	SypO2	33	2240	56.8
1	P	1	21	SypO2	33	2243	56.8
1	P	1	21	SypO2	33	2238	56.7
1	P	1	21	SypO2	34	2370	57.7
1	P	1	21	SypO2	34	2380	57.8
1	P	1	21	SypO2	34	2382	57.7
1	P	1	21	SypO2	35	2668	58.7
1	P	1	21	SypO2	35	2698	58.8
1	P	1	21	SypO2	35	2726	58.8
1	P	1	21	SypO2	36	3455	59.7
1	P	1	21	SypO2	36	3521	59.8
1	P	1	21	SypO2	36	3590	59.7
1	P	1	21	SypO2	37	4391	61
1	P	1	21	SypO2	37	4457	60.7
1	P	1	21	SypO2	37	4501	60.7
1	P	1	21	SypO2	38	5003	61.8
1	P	1	21	SypO2	38	5022	61.8
1	P	1	21	SypO2	38	5078	61.7
1	P	1	21	SypO2	39	5324	62.7
1	P	1	21	SypO2	39	5328	63
1	P	1	21	SypO2	39	5348	62.8
1	P	1	21	SypO2	40	5427	63.8
1	P	1	21	SypO2	40	5436	64
1	P	1	21	SypO2	40	5456	63.7
1	P	1	21	SypO2	41	5451	64.7
1	P	1	21	SypO2	41	5460	64.9
1	P	1	21	SypO2	41	5468	64.7
1	P	1	21	SypO2	42	5405	65.9
1	P	1	21	SypO2	42	5381	65.7
1	P	1	21	SypO2	42	5411	65.7
1	P	1	21	SypO2	43	5266	67
1	P	1	21	SypO2	43	5280	66.9
1	P	1	21	SypO2	43	5289	66.7
1	P	1	21	SypO2	44	5138	67.9
1	P	1	21	SypO2	44	5144	67.9
1	P	1	21	SypO2	44	5136	67.7
1	P	1	21	SypO2	45	4978	68.9
1	P	1	21	SypO2	45	4985	68.9
1	P	1	21	SypO2	45	4973	68.7
1	P	1	21	SypO2	46	4838	69.9
1	P	1	21	SypO2	46	4822	70
1	P	1	21	SypO2	46	4813	69.9
1	P	1	21	SypO2	47	4668	70.9
1	P	1	21	SypO2	47	4663	70.9
1	P	1	21	SypO2	47	4673	70.7
1	P	1	21	SypO2	48	4480	71.9
1	P	1	21	SypO2	48	4495	71.7
1	P	1	21	SypO2	48	4484	71.7
1	P	1	21	SypO2	49	4342	73
1	P	1	21	SypO2	49	4346	72.7
1	P	1	21	SypO2	49	4332	72.5
1	P	1	21	SypO2	50	4170	73.9
1	P	1	21	SypO2	50	4138	73.7
1	P	1	21	SypO2	50	4142	73.7
1	P	1	21	SypO2	51	3972	74.7
1	P	1	21	SypO2	51	3950	74.9
1	P	1	21	SypO2	51	3976	74.7
1	P	1	21	SypO2	52	3790	75.9
1	P	1	21	SypO2	52	3780	75.9
1	P	1	21	SypO2	52	3782	75.7
1	P	1	21	SypO2	53	3616	76.9
1	P	1	21	SypO2	53	3596	76.9
1	P	1	21	SypO2	53	3590	76.7
1	P	1	21	SypO2	54	3441	77.9
1	P	1	21	SypO2	54	3420	77.9
1	P	1	21	SypO2	54	3417	77.7
1	P	1	21	SypO2	55	3249	78.7
1	P	1	21	SypO2	55	3235	79
1	P	1	21	SypO2	55	3238	78.9
1	P	1	21	SypO2	56	3058	79.9
1	P	1	21	SypO2	56	3046	80
1	P	1	21	SypO2	56	3044	79.7
1	P	1	21	SypO2	57	2885	80.9
1	P	1	21	SypO2	57	2878	80.7
1	P	1	21	SypO2	57	2867	80.7
1	P	1	21	SypO2	58	2714	81.9
1	P	1	21	SypO2	58	2697	81.7
1	P	1	21	SypO2	58	2689	81.7
1	P	1	21	SypO2	59	2569	82.9
1	P	1	21	SypO2	59	2556	82.9
1	P	1	21	SypO2	59	2549	82.9
1	P	1	21	SypO2	60	2426	83.7
1	P	1	21	SypO2	60	2438	83.9
1	P	1	21	SypO2	60	2429	83.7
1	P	1	21	SypO2	61	2318	84.9
1	P	1	21	SypO2	61	2315	85
1	P	1	21	SypO2	61	2314	84.9
1	P	1	21	SypO2	62	2222	86
1	P	1	21	SypO2	62	2203	85.5
1	P	1	21	SypO2	62	2198	85.5
1	P	1	21	SypO2	63	2145	86.7
1	P	1	21	SypO2	63	2140	86.7
1	P	1	21	SypO2	63	2136	86.7
1	P	1	21	SypO2	64	2084	87.7
1	P	1	21	SypO2	64	2078	87.7
1	P	1	21	SypO2	64	2075	87.7
1	P	1	21	SypO2	65	2030	88.7
1	P	1	21	SypO2	65	2033	88.9
1	P	1	21	SypO2	65	2026	88.7
1	P	1	21	SypO2	66	1995	89.7
1	P	1	21	SypO2	66	1988	89.7
1	P	1	21	SypO2	66	1990	89.7
1	P	1	21	SypO2	67	1972	90.9
1	P	1	21	SypO2	67	1970	90.9
1	P	1	21	SypO2	67	1959	90.7
1	P	1	21	SypO2	68	1951	91.5
1	P	1	21	SypO2	68	1947	91.9
1	P	1	21	SypO2	68	1946	92
1	P	1	21	SypO2	69	1941	92.7
1	P	1	21	SypO2	69	1933	92.7
1	P	1	21	SypO2	69	1940	92.9
1	P	1	21	SypO2	70	1928	93.7
1	P	1	21	SypO2	70	1926	93.7
1	P	1	21	SypO2	70	1928	93.5
1	P	1	21	SypO2	71	1925	94.9
1	P	1	21	SypO2	71	1920	94.7
1	P	1	21	SypO2	71	1921	94.7
1	P	1	28	SypO2	1	2142	25
1	P	1	28	SypO2	1	2145	25
1	P	1	28	SypO2	1	2149	25
1	P	1	28	SypO2	2	2138	25.6
1	P	1	28	SypO2	2	2139	25.6
1	P	1	28	SypO2	2	2138	25.6
1	P	1	28	SypO2	3	2131	26.8
1	P	1	28	SypO2	3	2127	26.8
1	P	1	28	SypO2	3	2124	26.8
1	P	1	28	SypO2	4	2119	28
1	P	1	28	SypO2	4	2123	27.8
1	P	1	28	SypO2	4	2115	27.8
1	P	1	28	SypO2	5	2112	28.8
1	P	1	28	SypO2	5	2114	28.8
1	P	1	28	SypO2	5	2117	28.8
1	P	1	28	SypO2	6	2105	29.8
1	P	1	28	SypO2	6	2105	29.8
1	P	1	28	SypO2	6	2105	29.8
1	P	1	28	SypO2	7	2102	30.8
1	P	1	28	SypO2	7	2100	30.8
1	P	1	28	SypO2	7	2100	30.8
1	P	1	28	SypO2	8	2092	31.8
1	P	1	28	SypO2	8	2092	31.8
1	P	1	28	SypO2	8	2089	31.8
1	P	1	28	SypO2	9	2081	32.8
1	P	1	28	SypO2	9	2080	32.7
1	P	1	28	SypO2	9	2090	32.7
1	P	1	28	SypO2	10	2077	33.7
1	P	1	28	SypO2	10	2075	33.7
1	P	1	28	SypO2	10	2075	33.7
1	P	1	28	SypO2	11	2072	34.8
1	P	1	28	SypO2	11	2069	34.8
1	P	1	28	SypO2	11	2072	34.7
1	P	1	28	SypO2	12	2062	35.8
1	P	1	28	SypO2	12	2067	35.8
1	P	1	28	SypO2	12	2071	35.8
1	P	1	28	SypO2	13	2059	36.8
1	P	1	28	SypO2	13	2059	36.8
1	P	1	28	SypO2	13	2057	36.7
1	P	1	28	SypO2	14	2055	37.7
1	P	1	28	SypO2	14	2056	37.8
1	P	1	28	SypO2	14	2047	37.7
1	P	1	28	SypO2	15	2050	38.7
1	P	1	28	SypO2	15	2049	38.7
1	P	1	28	SypO2	15	2047	38.7
1	P	1	28	SypO2	16	2038	39.8
1	P	1	28	SypO2	16	2042	39.7
1	P	1	28	SypO2	16	2035	39.7
1	P	1	28	SypO2	17	2031	40.7
1	P	1	28	SypO2	17	2032	40.8
1	P	1	28	SypO2	17	2038	40.7
1	P	1	28	SypO2	18	2027	41.7
1	P	1	28	SypO2	18	2030	41.7
1	P	1	28	SypO2	18	2028	41.7
1	P	1	28	SypO2	19	2022	42.7
1	P	1	28	SypO2	19	2020	42.7
1	P	1	28	SypO2	19	2019	42.7
1	P	1	28	SypO2	20	2022	43.7
1	P	1	28	SypO2	20	2023	43.7
1	P	1	28	SypO2	20	2021	43.7
1	P	1	28	SypO2	21	2022	44.7
1	P	1	28	SypO2	21	2015	44.7
1	P	1	28	SypO2	21	2020	44.7
1	P	1	28	SypO2	22	2016	45.7
1	P	1	28	SypO2	22	2014	45.7
1	P	1	28	SypO2	22	2009	45.7
1	P	1	28	SypO2	23	2013	46.7
1	P	1	28	SypO2	23	2010	46.8
1	P	1	28	SypO2	23	2004	46.8
1	P	1	28	SypO2	24	2008	47.7
1	P	1	28	SypO2	24	2007	47.7
1	P	1	28	SypO2	24	2006	47.7
1	P	1	28	SypO2	25	2003	48.8
1	P	1	28	SypO2	25	2011	48.8
1	P	1	28	SypO2	25	2003	48.7
1	P	1	28	SypO2	26	2006	49.7
1	P	1	28	SypO2	26	2005	49.8
1	P	1	28	SypO2	26	2002	49.7
1	P	1	28	SypO2	27	2010	50.7
1	P	1	28	SypO2	27	2009	50.7
1	P	1	28	SypO2	27	2006	50.7
1	P	1	28	SypO2	28	2007	51.8
1	P	1	28	SypO2	28	2006	51.8
1	P	1	28	SypO2	28	2009	51.7
1	P	1	28	SypO2	29	2017	52.7
1	P	1	28	SypO2	29	2018	52.7
1	P	1	28	SypO2	29	2017	52.7
1	P	1	28	SypO2	30	2026	53.7
1	P	1	28	SypO2	30	2027	53.7
1	P	1	28	SypO2	30	2026	53.7
1	P	1	28	SypO2	31	2040	54.7
1	P	1	28	SypO2	31	2040	54.7
1	P	1	28	SypO2	31	2043	54.7
1	P	1	28	SypO2	32	2075	55.7
1	P	1	28	SypO2	32	2075	55.7
1	P	1	28	SypO2	32	2076	55.7
1	P	1	28	SypO2	33	2117	56.8
1	P	1	28	SypO2	33	2123	56.8
1	P	1	28	SypO2	33	2125	56.7
1	P	1	28	SypO2	34	2208	57.7
1	P	1	28	SypO2	34	2208	57.8
1	P	1	28	SypO2	34	2210	57.8
1	P	1	28	SypO2	35	2397	58.7
1	P	1	28	SypO2	35	2420	58.8
1	P	1	28	SypO2	35	2439	58.8
1	P	1	28	SypO2	36	2877	59.7
1	P	1	28	SypO2	36	2923	59.7
1	P	1	28	SypO2	36	2967	59.8
1	P	1	28	SypO2	37	3653	60.8
1	P	1	28	SypO2	37	3728	60.7
1	P	1	28	SypO2	37	3790	60.7
1	P	1	28	SypO2	38	4375	61.8
1	P	1	28	SypO2	38	4417	61.8
1	P	1	28	SypO2	38	4443	61.8
1	P	1	28	SypO2	39	4817	62.7
1	P	1	28	SypO2	39	4861	62.8
1	P	1	28	SypO2	39	4885	63
1	P	1	28	SypO2	40	5052	63.7
1	P	1	28	SypO2	40	5101	63.8
1	P	1	28	SypO2	40	5113	63.8
1	P	1	28	SypO2	41	5160	64.7
1	P	1	28	SypO2	41	5182	64.9
1	P	1	28	SypO2	41	5178	64.9
1	P	1	28	SypO2	42	5185	66
1	P	1	28	SypO2	42	5203	65.9
1	P	1	28	SypO2	42	5222	65.7
1	P	1	28	SypO2	43	5152	66.9
1	P	1	28	SypO2	43	5173	67
1	P	1	28	SypO2	43	5147	66.7
1	P	1	28	SypO2	44	5043	67.9
1	P	1	28	SypO2	44	5080	67.9
1	P	1	28	SypO2	44	5072	67.7
1	P	1	28	SypO2	45	4943	68.7
1	P	1	28	SypO2	45	4940	68.9
1	P	1	28	SypO2	45	4950	68.9
1	P	1	28	SypO2	46	4801	69.7
1	P	1	28	SypO2	46	4820	69.9
1	P	1	28	SypO2	46	4809	70
1	P	1	28	SypO2	47	4649	70.7
1	P	1	28	SypO2	47	4658	71
1	P	1	28	SypO2	47	4652	70.9
1	P	1	28	SypO2	48	4491	71.9
1	P	1	28	SypO2	48	4511	71.7
1	P	1	28	SypO2	48	4503	71.7
1	P	1	28	SypO2	49	4324	73
1	P	1	28	SypO2	49	4329	72.9
1	P	1	28	SypO2	49	4304	72.7
1	P	1	28	SypO2	50	4165	74
1	P	1	28	SypO2	50	4160	73.7
1	P	1	28	SypO2	50	4148	73.7
1	P	1	28	SypO2	51	3947	74.7
1	P	1	28	SypO2	51	3974	74.7
1	P	1	28	SypO2	51	3957	74.9
1	P	1	28	SypO2	52	3804	75.9
1	P	1	28	SypO2	52	3805	75.9
1	P	1	28	SypO2	52	3807	75.7
1	P	1	28	SypO2	53	3630	76.9
1	P	1	28	SypO2	53	3632	76.9
1	P	1	28	SypO2	53	3610	76.7
1	P	1	28	SypO2	54	3457	77.9
1	P	1	28	SypO2	54	3469	77.9
1	P	1	28	SypO2	54	3440	77.7
1	P	1	28	SypO2	55	3301	78.5
1	P	1	28	SypO2	55	3280	78.9
1	P	1	28	SypO2	55	3270	79
1	P	1	28	SypO2	56	3110	79.7
1	P	1	28	SypO2	56	3104	80
1	P	1	28	SypO2	56	3085	80
1	P	1	28	SypO2	57	2960	81
1	P	1	28	SypO2	57	2949	80.7
1	P	1	28	SypO2	57	2936	80.5
1	P	1	28	SypO2	58	2799	81.9
1	P	1	28	SypO2	58	2798	81.7
1	P	1	28	SypO2	58	2800	81.7
1	P	1	28	SypO2	59	2671	82.7
1	P	1	28	SypO2	59	2663	82.9
1	P	1	28	SypO2	59	2664	82.9
1	P	1	28	SypO2	60	2540	83.7
1	P	1	28	SypO2	60	2536	83.9
1	P	1	28	SypO2	60	2522	83.9
1	P	1	28	SypO2	61	2420	84.5
1	P	1	28	SypO2	61	2416	85
1	P	1	28	SypO2	61	2408	85
1	P	1	28	SypO2	62	2305	86.2
1	P	1	28	SypO2	62	2301	85.7
1	P	1	28	SypO2	62	2298	85.5
1	P	1	28	SypO2	63	2223	86.9
1	P	1	28	SypO2	63	2215	86.7
1	P	1	28	SypO2	63	2210	86.7
1	P	1	28	SypO2	64	2144	87.7
1	P	1	28	SypO2	64	2143	87.7
1	P	1	28	SypO2	64	2140	87.7
1	P	1	28	SypO2	65	2074	88.7
1	P	1	28	SypO2	65	2077	88.9
1	P	1	28	SypO2	65	2076	88.9
1	P	1	28	SypO2	66	2029	89.7
1	P	1	28	SypO2	66	2029	89.7
1	P	1	28	SypO2	66	2022	89.7
1	P	1	28	SypO2	67	1991	90.9
1	P	1	28	SypO2	67	1986	90.9
1	P	1	28	SypO2	67	1989	90.7
1	P	1	28	SypO2	68	1955	91.5
1	P	1	28	SypO2	68	1957	91.7
1	P	1	28	SypO2	68	1955	91.9
1	P	1	28	SypO2	69	1934	92.7
1	P	1	28	SypO2	69	1934	92.7
1	P	1	28	SypO2	69	1925	92.7
1	P	1	28	SypO2	70	1917	93.9
1	P	1	28	SypO2	70	1919	93.7
1	P	1	28	SypO2	70	1916	93.7
1	P	1	28	SypO2	71	1903	94.9
1	P	1	28	SypO2	71	1898	94.9
1	P	1	28	SypO2	71	1900	94.9
1	P	1	29	SypO2	1	2108	25
1	P	1	29	SypO2	1	2106	25
1	P	1	29	SypO2	1	2110	25
1	P	1	29	SypO2	2	2110	25.6
1	P	1	29	SypO2	2	2108	25.6
1	P	1	29	SypO2	2	2107	25.6
1	P	1	29	SypO2	3	2104	26.8
1	P	1	29	SypO2	3	2102	26.8
1	P	1	29	SypO2	3	2096	26.8
1	P	1	29	SypO2	4	2091	28
1	P	1	29	SypO2	4	2089	27.8
1	P	1	29	SypO2	4	2083	27.8
1	P	1	29	SypO2	5	2083	28.8
1	P	1	29	SypO2	5	2083	28.8
1	P	1	29	SypO2	5	2083	28.8
1	P	1	29	SypO2	6	2079	29.8
1	P	1	29	SypO2	6	2086	29.8
1	P	1	29	SypO2	6	2078	29.8
1	P	1	29	SypO2	7	2075	30.8
1	P	1	29	SypO2	7	2071	30.8
1	P	1	29	SypO2	7	2072	30.8
1	P	1	29	SypO2	8	2067	31.8
1	P	1	29	SypO2	8	2062	31.8
1	P	1	29	SypO2	8	2066	31.8
1	P	1	29	SypO2	9	2058	32.8
1	P	1	29	SypO2	9	2061	32.7
1	P	1	29	SypO2	9	2059	32.7
1	P	1	29	SypO2	10	2054	33.7
1	P	1	29	SypO2	10	2050	33.7
1	P	1	29	SypO2	10	2053	33.7
1	P	1	29	SypO2	11	2045	34.8
1	P	1	29	SypO2	11	2047	34.8
1	P	1	29	SypO2	11	2046	34.8
1	P	1	29	SypO2	12	2036	35.8
1	P	1	29	SypO2	12	2039	35.8
1	P	1	29	SypO2	12	2040	35.7
1	P	1	29	SypO2	13	2034	36.8
1	P	1	29	SypO2	13	2030	36.8
1	P	1	29	SypO2	13	2037	36.7
1	P	1	29	SypO2	14	2027	37.7
1	P	1	29	SypO2	14	2027	37.8
1	P	1	29	SypO2	14	2028	37.7
1	P	1	29	SypO2	15	2025	38.7
1	P	1	29	SypO2	15	2021	38.7
1	P	1	29	SypO2	15	2022	38.7
1	P	1	29	SypO2	16	2026	39.8
1	P	1	29	SypO2	16	2021	39.7
1	P	1	29	SypO2	16	2023	39.7
1	P	1	29	SypO2	17	2012	40.7
1	P	1	29	SypO2	17	2018	40.8
1	P	1	29	SypO2	17	2010	40.7
1	P	1	29	SypO2	18	2007	41.7
1	P	1	29	SypO2	18	2008	41.7
1	P	1	29	SypO2	18	2004	41.7
1	P	1	29	SypO2	19	2008	42.7
1	P	1	29	SypO2	19	1999	42.7
1	P	1	29	SypO2	19	2006	42.7
1	P	1	29	SypO2	20	2000	43.7
1	P	1	29	SypO2	20	2002	43.7
1	P	1	29	SypO2	20	2004	43.7
1	P	1	29	SypO2	21	1994	44.7
1	P	1	29	SypO2	21	1999	44.7
1	P	1	29	SypO2	21	2001	44.7
1	P	1	29	SypO2	22	2000	45.7
1	P	1	29	SypO2	22	1999	45.7
1	P	1	29	SypO2	22	1994	45.7
1	P	1	29	SypO2	23	1995	46.7
1	P	1	29	SypO2	23	1995	46.8
1	P	1	29	SypO2	23	1999	46.7
1	P	1	29	SypO2	24	1992	47.7
1	P	1	29	SypO2	24	1999	47.7
1	P	1	29	SypO2	24	1988	47.7
1	P	1	29	SypO2	25	1989	48.8
1	P	1	29	SypO2	25	1988	48.8
1	P	1	29	SypO2	25	1991	48.7
1	P	1	29	SypO2	26	1988	49.7
1	P	1	29	SypO2	26	1991	49.8
1	P	1	29	SypO2	26	1993	49.7
1	P	1	29	SypO2	27	1989	50.7
1	P	1	29	SypO2	27	1997	50.7
1	P	1	29	SypO2	27	1988	50.7
1	P	1	29	SypO2	28	1991	51.8
1	P	1	29	SypO2	28	1995	51.8
1	P	1	29	SypO2	28	1989	51.7
1	P	1	29	SypO2	29	1994	52.7
1	P	1	29	SypO2	29	1993	52.7
1	P	1	29	SypO2	29	1996	52.7
1	P	1	29	SypO2	30	2002	53.7
1	P	1	29	SypO2	30	2000	53.7
1	P	1	29	SypO2	30	2004	53.7
1	P	1	29	SypO2	31	2014	54.7
1	P	1	29	SypO2	31	2018	54.7
1	P	1	29	SypO2	31	2019	54.7
1	P	1	29	SypO2	32	2042	55.7
1	P	1	29	SypO2	32	2042	55.7
1	P	1	29	SypO2	32	2047	55.7
1	P	1	29	SypO2	33	2076	56.8
1	P	1	29	SypO2	33	2079	56.8
1	P	1	29	SypO2	33	2082	56.7
1	P	1	29	SypO2	34	2152	57.7
1	P	1	29	SypO2	34	2147	57.8
1	P	1	29	SypO2	34	2147	57.8
1	P	1	29	SypO2	35	2282	58.7
1	P	1	29	SypO2	35	2298	58.8
1	P	1	29	SypO2	35	2314	58.8
1	P	1	29	SypO2	36	2652	59.7
1	P	1	29	SypO2	36	2695	59.7
1	P	1	29	SypO2	36	2738	59.8
1	P	1	29	SypO2	37	3459	60.8
1	P	1	29	SypO2	37	3524	60.7
1	P	1	29	SypO2	37	3590	60.7
1	P	1	29	SypO2	38	4165	61.8
1	P	1	29	SypO2	38	4228	61.8
1	P	1	29	SypO2	38	4266	61.8
1	P	1	29	SypO2	39	4628	62.7
1	P	1	29	SypO2	39	4621	62.8
1	P	1	29	SypO2	39	4651	63
1	P	1	29	SypO2	40	4846	63.7
1	P	1	29	SypO2	40	4875	63.8
1	P	1	29	SypO2	40	4899	63.8
1	P	1	29	SypO2	41	4961	64.7
1	P	1	29	SypO2	41	4949	64.9
1	P	1	29	SypO2	41	4987	64.9
1	P	1	29	SypO2	42	4970	66
1	P	1	29	SypO2	42	4950	65.9
1	P	1	29	SypO2	42	4984	65.7
1	P	1	29	SypO2	43	4935	66.9
1	P	1	29	SypO2	43	4945	67
1	P	1	29	SypO2	43	4965	66.7
1	P	1	29	SypO2	44	4839	67.9
1	P	1	29	SypO2	44	4842	67.9
1	P	1	29	SypO2	44	4821	67.7
1	P	1	29	SypO2	45	4746	68.7
1	P	1	29	SypO2	45	4721	68.9
1	P	1	29	SypO2	45	4728	68.9
1	P	1	29	SypO2	46	4595	69.7
1	P	1	29	SypO2	46	4585	69.9
1	P	1	29	SypO2	46	4611	70
1	P	1	29	SypO2	47	4461	70.7
1	P	1	29	SypO2	47	4482	71
1	P	1	29	SypO2	47	4462	70.9
1	P	1	29	SypO2	48	4326	71.9
1	P	1	29	SypO2	48	4339	71.7
1	P	1	29	SypO2	48	4331	71.7
1	P	1	29	SypO2	49	4178	73
1	P	1	29	SypO2	49	4189	72.9
1	P	1	29	SypO2	49	4175	72.7
1	P	1	29	SypO2	50	4037	74
1	P	1	29	SypO2	50	4018	73.7
1	P	1	29	SypO2	50	4009	73.7
1	P	1	29	SypO2	51	3870	74.7
1	P	1	29	SypO2	51	3864	74.7
1	P	1	29	SypO2	51	3881	74.7
1	P	1	29	SypO2	52	3731	75.9
1	P	1	29	SypO2	52	3713	75.9
1	P	1	29	SypO2	52	3713	75.7
1	P	1	29	SypO2	53	3561	76.9
1	P	1	29	SypO2	53	3566	76.9
1	P	1	29	SypO2	53	3565	76.7
1	P	1	29	SypO2	54	3399	77.9
1	P	1	29	SypO2	54	3391	77.9
1	P	1	29	SypO2	54	3383	77.7
1	P	1	29	SypO2	55	3247	78.5
1	P	1	29	SypO2	55	3244	78.9
1	P	1	29	SypO2	55	3235	79
1	P	1	29	SypO2	56	3089	79.7
1	P	1	29	SypO2	56	3057	80
1	P	1	29	SypO2	56	3061	79.9
1	P	1	29	SypO2	57	2945	81
1	P	1	29	SypO2	57	2934	80.7
1	P	1	29	SypO2	57	2929	80.5
1	P	1	29	SypO2	58	2780	81.9
1	P	1	29	SypO2	58	2768	81.7
1	P	1	29	SypO2	58	2772	81.7
1	P	1	29	SypO2	59	2628	82.7
1	P	1	29	SypO2	59	2630	82.9
1	P	1	29	SypO2	59	2633	82.9
1	P	1	29	SypO2	60	2511	83.7
1	P	1	29	SypO2	60	2517	83.9
1	P	1	29	SypO2	60	2496	83.9
1	P	1	29	SypO2	61	2380	84.5
1	P	1	29	SypO2	61	2379	85
1	P	1	29	SypO2	61	2377	85
1	P	1	29	SypO2	62	2276	86.2
1	P	1	29	SypO2	62	2282	85.7
1	P	1	29	SypO2	62	2275	85.5
1	P	1	29	SypO2	63	2198	86.9
1	P	1	29	SypO2	63	2198	86.7
1	P	1	29	SypO2	63	2195	86.7
1	P	1	29	SypO2	64	2125	87.7
1	P	1	29	SypO2	64	2120	87.7
1	P	1	29	SypO2	64	2116	87.7
1	P	1	29	SypO2	65	2062	88.7
1	P	1	29	SypO2	65	2057	88.9
1	P	1	29	SypO2	65	2059	88.9
1	P	1	29	SypO2	66	2016	89.7
1	P	1	29	SypO2	66	2016	89.7
1	P	1	29	SypO2	66	2009	89.7
1	P	1	29	SypO2	67	1980	90.9
1	P	1	29	SypO2	67	1976	90.9
1	P	1	29	SypO2	67	1981	90.7
1	P	1	29	SypO2	68	1942	91.5
1	P	1	29	SypO2	68	1942	91.7
1	P	1	29	SypO2	68	1944	91.9
1	P	1	29	SypO2	69	1928	92.7
1	P	1	29	SypO2	69	1927	92.7
1	P	1	29	SypO2	69	1918	92.9
1	P	1	29	SypO2	70	1909	93.9
1	P	1	29	SypO2	70	1904	93.7
1	P	1	29	SypO2	70	1908	93.5
1	P	1	29	SypO2	71	1892	94.9
1	P	1	29	SypO2	71	1899	94.9
1	P	1	29	SypO2	71	1893	94.7
1	P	1	30	SypO2	1	2117	25
1	P	1	30	SypO2	1	2107	25
1	P	1	30	SypO2	1	2116	25
1	P	1	30	SypO2	2	2112	25.6
1	P	1	30	SypO2	2	2107	25.6
1	P	1	30	SypO2	2	2111	25.6
1	P	1	30	SypO2	3	2101	26.8
1	P	1	30	SypO2	3	2099	26.8
1	P	1	30	SypO2	3	2099	26.8
1	P	1	30	SypO2	4	2091	27.8
1	P	1	30	SypO2	4	2091	27.8
1	P	1	30	SypO2	4	2087	27.8
1	P	1	30	SypO2	5	2084	28.8
1	P	1	30	SypO2	5	2085	28.8
1	P	1	30	SypO2	5	2080	28.8
1	P	1	30	SypO2	6	2075	29.8
1	P	1	30	SypO2	6	2077	29.8
1	P	1	30	SypO2	6	2083	29.8
1	P	1	30	SypO2	7	2072	30.8
1	P	1	30	SypO2	7	2070	30.8
1	P	1	30	SypO2	7	2077	30.8
1	P	1	30	SypO2	8	2068	31.8
1	P	1	30	SypO2	8	2065	31.8
1	P	1	30	SypO2	8	2069	31.8
1	P	1	30	SypO2	9	2059	32.8
1	P	1	30	SypO2	9	2055	32.7
1	P	1	30	SypO2	9	2055	32.7
1	P	1	30	SypO2	10	2053	33.7
1	P	1	30	SypO2	10	2050	33.7
1	P	1	30	SypO2	10	2050	33.7
1	P	1	30	SypO2	11	2044	34.8
1	P	1	30	SypO2	11	2047	34.8
1	P	1	30	SypO2	11	2045	34.8
1	P	1	30	SypO2	12	2037	35.8
1	P	1	30	SypO2	12	2042	35.8
1	P	1	30	SypO2	12	2040	35.7
1	P	1	30	SypO2	13	2033	36.8
1	P	1	30	SypO2	13	2031	36.8
1	P	1	30	SypO2	13	2037	36.7
1	P	1	30	SypO2	14	2026	37.8
1	P	1	30	SypO2	14	2023	37.8
1	P	1	30	SypO2	14	2029	37.7
1	P	1	30	SypO2	15	2019	38.7
1	P	1	30	SypO2	15	2016	38.7
1	P	1	30	SypO2	15	2020	38.7
1	P	1	30	SypO2	16	2015	39.8
1	P	1	30	SypO2	16	2012	39.7
1	P	1	30	SypO2	16	2013	39.7
1	P	1	30	SypO2	17	2007	40.7
1	P	1	30	SypO2	17	2010	40.8
1	P	1	30	SypO2	17	2011	40.7
1	P	1	30	SypO2	18	2007	41.7
1	P	1	30	SypO2	18	2002	41.7
1	P	1	30	SypO2	18	2004	41.7
1	P	1	30	SypO2	19	1998	42.8
1	P	1	30	SypO2	19	1996	42.7
1	P	1	30	SypO2	19	2000	42.7
1	P	1	30	SypO2	20	2001	43.7
1	P	1	30	SypO2	20	2005	43.7
1	P	1	30	SypO2	20	1999	43.7
1	P	1	30	SypO2	21	1994	44.7
1	P	1	30	SypO2	21	1998	44.7
1	P	1	30	SypO2	21	1997	44.7
1	P	1	30	SypO2	22	1988	45.7
1	P	1	30	SypO2	22	1992	45.7
1	P	1	30	SypO2	22	1991	45.7
1	P	1	30	SypO2	23	1991	46.8
1	P	1	30	SypO2	23	1989	46.8
1	P	1	30	SypO2	23	1988	46.7
1	P	1	30	SypO2	24	1985	47.7
1	P	1	30	SypO2	24	1992	47.7
1	P	1	30	SypO2	24	1991	47.7
1	P	1	30	SypO2	25	1994	48.8
1	P	1	30	SypO2	25	1986	48.8
1	P	1	30	SypO2	25	1993	48.7
1	P	1	30	SypO2	26	1987	49.7
1	P	1	30	SypO2	26	1987	49.8
1	P	1	30	SypO2	26	1991	49.7
1	P	1	30	SypO2	27	1991	50.7
1	P	1	30	SypO2	27	1990	50.7
1	P	1	30	SypO2	27	1994	50.7
1	P	1	30	SypO2	28	1994	51.8
1	P	1	30	SypO2	28	1994	51.8
1	P	1	30	SypO2	28	1991	51.7
1	P	1	30	SypO2	29	1997	52.7
1	P	1	30	SypO2	29	1999	52.7
1	P	1	30	SypO2	29	2003	52.7
1	P	1	30	SypO2	30	2012	53.7
1	P	1	30	SypO2	30	2012	53.7
1	P	1	30	SypO2	30	2014	53.7
1	P	1	30	SypO2	31	2028	54.7
1	P	1	30	SypO2	31	2025	54.7
1	P	1	30	SypO2	31	2034	54.7
1	P	1	30	SypO2	32	2054	55.7
1	P	1	30	SypO2	32	2060	55.7
1	P	1	30	SypO2	32	2059	55.7
1	P	1	30	SypO2	33	2105	56.8
1	P	1	30	SypO2	33	2100	56.8
1	P	1	30	SypO2	33	2096	56.7
1	P	1	30	SypO2	34	2185	57.7
1	P	1	30	SypO2	34	2186	57.8
1	P	1	30	SypO2	34	2194	57.8
1	P	1	30	SypO2	35	2379	58.7
1	P	1	30	SypO2	35	2396	58.8
1	P	1	30	SypO2	35	2419	58.8
1	P	1	30	SypO2	36	2886	59.7
1	P	1	30	SypO2	36	2937	59.7
1	P	1	30	SypO2	36	2987	59.8
1	P	1	30	SypO2	37	3697	61
1	P	1	30	SypO2	37	3767	60.7
1	P	1	30	SypO2	37	3811	60.7
1	P	1	30	SypO2	38	4356	62
1	P	1	30	SypO2	38	4429	61.8
1	P	1	30	SypO2	38	4453	61.8
1	P	1	30	SypO2	39	4823	62.7
1	P	1	30	SypO2	39	4857	62.8
1	P	1	30	SypO2	39	4850	63
1	P	1	30	SypO2	40	5035	63.7
1	P	1	30	SypO2	40	5070	63.8
1	P	1	30	SypO2	40	5071	63.8
1	P	1	30	SypO2	41	5157	64.7
1	P	1	30	SypO2	41	5146	64.9
1	P	1	30	SypO2	41	5198	64.9
1	P	1	30	SypO2	42	5166	66
1	P	1	30	SypO2	42	5157	65.9
1	P	1	30	SypO2	42	5166	65.7
1	P	1	30	SypO2	43	5111	66.9
1	P	1	30	SypO2	43	5113	67
1	P	1	30	SypO2	43	5129	66.7
1	P	1	30	SypO2	44	5039	67.9
1	P	1	30	SypO2	44	5023	67.9
1	P	1	30	SypO2	44	5030	67.7
1	P	1	30	SypO2	45	4893	68.9
1	P	1	30	SypO2	45	4918	68.9
1	P	1	30	SypO2	45	4911	68.9
1	P	1	30	SypO2	46	4788	69.7
1	P	1	30	SypO2	46	4768	69.9
1	P	1	30	SypO2	46	4773	70
1	P	1	30	SypO2	47	4629	70.9
1	P	1	30	SypO2	47	4633	71
1	P	1	30	SypO2	47	4639	70.9
1	P	1	30	SypO2	48	4485	71.9
1	P	1	30	SypO2	48	4496	71.7
1	P	1	30	SypO2	48	4474	71.7
1	P	1	30	SypO2	49	4315	73
1	P	1	30	SypO2	49	4313	72.9
1	P	1	30	SypO2	49	4328	72.7
1	P	1	30	SypO2	50	4191	74
1	P	1	30	SypO2	50	4177	73.7
1	P	1	30	SypO2	50	4156	73.7
1	P	1	30	SypO2	51	4005	74.7
1	P	1	30	SypO2	51	3990	74.7
1	P	1	30	SypO2	51	4029	74.7
1	P	1	30	SypO2	52	3862	75.9
1	P	1	30	SypO2	52	3854	75.9
1	P	1	30	SypO2	52	3826	75.7
1	P	1	30	SypO2	53	3655	76.9
1	P	1	30	SypO2	53	3662	76.9
1	P	1	30	SypO2	53	3680	76.7
1	P	1	30	SypO2	54	3517	78
1	P	1	30	SypO2	54	3509	77.9
1	P	1	30	SypO2	54	3501	77.7
1	P	1	30	SypO2	55	3341	78.7
1	P	1	30	SypO2	55	3337	78.9
1	P	1	30	SypO2	55	3331	79
1	P	1	30	SypO2	56	3183	79.7
1	P	1	30	SypO2	56	3170	80
1	P	1	30	SypO2	56	3138	79.9
1	P	1	30	SypO2	57	3015	81
1	P	1	30	SypO2	57	3004	80.7
1	P	1	30	SypO2	57	3000	80.5
1	P	1	30	SypO2	58	2848	81.9
1	P	1	30	SypO2	58	2845	81.7
1	P	1	30	SypO2	58	2831	81.7
1	P	1	30	SypO2	59	2692	82.7
1	P	1	30	SypO2	59	2683	82.9
1	P	1	30	SypO2	59	2691	82.9
1	P	1	30	SypO2	60	2554	83.7
1	P	1	30	SypO2	60	2543	83.9
1	P	1	30	SypO2	60	2541	83.9
1	P	1	30	SypO2	61	2431	84.7
1	P	1	30	SypO2	61	2424	85
1	P	1	30	SypO2	61	2405	85
1	P	1	30	SypO2	62	2314	86
1	P	1	30	SypO2	62	2309	85.7
1	P	1	30	SypO2	62	2303	85.5
1	P	1	30	SypO2	63	2223	86.7
1	P	1	30	SypO2	63	2220	86.7
1	P	1	30	SypO2	63	2217	86.7
1	P	1	30	SypO2	64	2152	87.7
1	P	1	30	SypO2	64	2149	87.7
1	P	1	30	SypO2	64	2137	87.7
1	P	1	30	SypO2	65	2083	88.7
1	P	1	30	SypO2	65	2081	88.9
1	P	1	30	SypO2	65	2073	88.9
1	P	1	30	SypO2	66	2037	89.7
1	P	1	30	SypO2	66	2031	89.7
1	P	1	30	SypO2	66	2022	89.7
1	P	1	30	SypO2	67	1990	90.9
1	P	1	30	SypO2	67	1985	90.9
1	P	1	30	SypO2	67	1985	90.7
1	P	1	30	SypO2	68	1960	91.5
1	P	1	30	SypO2	68	1955	91.7
1	P	1	30	SypO2	68	1947	91.9
1	P	1	30	SypO2	69	1931	92.7
1	P	1	30	SypO2	69	1935	92.7
1	P	1	30	SypO2	69	1919	92.9
1	P	1	30	SypO2	70	1910	93.9
1	P	1	30	SypO2	70	1910	93.7
1	P	1	30	SypO2	70	1907	93.5
1	P	1	30	SypO2	71	1897	94.9
1	P	1	30	SypO2	71	1900	94.9
1	P	1	30	SypO2	71	1898	94.7
1	P	1	31	SypO2	1	1992	25
1	P	1	31	SypO2	1	1992	25
1	P	1	31	SypO2	1	1987	25
1	P	1	31	SypO2	2	1990	25.6
1	P	1	31	SypO2	2	1989	25.6
1	P	1	31	SypO2	2	1989	25.6
1	P	1	31	SypO2	3	1986	26.8
1	P	1	31	SypO2	3	1983	26.8
1	P	1	31	SypO2	3	1987	26.8
1	P	1	31	SypO2	4	1978	27.8
1	P	1	31	SypO2	4	1979	27.8
1	P	1	31	SypO2	4	1978	27.8
1	P	1	31	SypO2	5	1979	28.8
1	P	1	31	SypO2	5	1970	28.8
1	P	1	31	SypO2	5	1981	28.8
1	P	1	31	SypO2	6	1977	29.8
1	P	1	31	SypO2	6	1970	29.8
1	P	1	31	SypO2	6	1968	29.8
1	P	1	31	SypO2	7	1966	30.8
1	P	1	31	SypO2	7	1969	30.8
1	P	1	31	SypO2	7	1966	30.8
1	P	1	31	SypO2	8	1968	31.8
1	P	1	31	SypO2	8	1961	31.8
1	P	1	31	SypO2	8	1963	31.8
1	P	1	31	SypO2	9	1961	32.8
1	P	1	31	SypO2	9	1958	32.7
1	P	1	31	SypO2	9	1963	32.7
1	P	1	31	SypO2	10	1962	33.7
1	P	1	31	SypO2	10	1958	33.7
1	P	1	31	SypO2	10	1958	33.7
1	P	1	31	SypO2	11	1959	34.8
1	P	1	31	SypO2	11	1955	34.8
1	P	1	31	SypO2	11	1947	34.8
1	P	1	31	SypO2	12	1954	35.8
1	P	1	31	SypO2	12	1950	35.8
1	P	1	31	SypO2	12	1948	35.7
1	P	1	31	SypO2	13	1949	36.8
1	P	1	31	SypO2	13	1946	36.8
1	P	1	31	SypO2	13	1952	36.7
1	P	1	31	SypO2	14	1944	37.8
1	P	1	31	SypO2	14	1946	37.8
1	P	1	31	SypO2	14	1943	37.7
1	P	1	31	SypO2	15	1943	38.7
1	P	1	31	SypO2	15	1939	38.7
1	P	1	31	SypO2	15	1935	38.7
1	P	1	31	SypO2	16	1938	39.8
1	P	1	31	SypO2	16	1935	39.7
1	P	1	31	SypO2	16	1941	39.7
1	P	1	31	SypO2	17	1932	40.7
1	P	1	31	SypO2	17	1930	40.8
1	P	1	31	SypO2	17	1937	40.7
1	P	1	31	SypO2	18	1932	41.7
1	P	1	31	SypO2	18	1929	41.7
1	P	1	31	SypO2	18	1929	41.7
1	P	1	31	SypO2	19	1925	42.8
1	P	1	31	SypO2	19	1931	42.7
1	P	1	31	SypO2	19	1926	42.7
1	P	1	31	SypO2	20	1923	43.7
1	P	1	31	SypO2	20	1927	43.7
1	P	1	31	SypO2	20	1923	43.7
1	P	1	31	SypO2	21	1921	44.7
1	P	1	31	SypO2	21	1924	44.7
1	P	1	31	SypO2	21	1921	44.7
1	P	1	31	SypO2	22	1927	45.7
1	P	1	31	SypO2	22	1923	45.7
1	P	1	31	SypO2	22	1925	45.7
1	P	1	31	SypO2	23	1918	46.8
1	P	1	31	SypO2	23	1916	46.8
1	P	1	31	SypO2	23	1918	46.7
1	P	1	31	SypO2	24	1918	47.7
1	P	1	31	SypO2	24	1913	47.7
1	P	1	31	SypO2	24	1912	47.7
1	P	1	31	SypO2	25	1914	48.8
1	P	1	31	SypO2	25	1912	48.8
1	P	1	31	SypO2	25	1916	48.7
1	P	1	31	SypO2	26	1912	49.7
1	P	1	31	SypO2	26	1911	49.8
1	P	1	31	SypO2	26	1919	49.7
1	P	1	31	SypO2	27	1909	50.7
1	P	1	31	SypO2	27	1908	50.7
1	P	1	31	SypO2	27	1905	50.7
[truncated: 4,392 more rows]

## Sheet: Supplementary Fig. 4 C
Curves for IsDUF4198 at 1 equivalent molar.
Segment	Ramp/Plateau	Ramp/Plateau #	Well	Dye	Cycle #	Fluorescence	Temperature			Wells
1	P	1	49	SypO2	1	1986	24.1			49,61,73	Apo
1	P	1	49	SypO2	1	1981	24.1			50,62,74	EDTA
1	P	1	49	SypO2	1	1977	24.1			51,63,75	MnCl2
1	P	1	49	SypO2	2	1980	25.8			52,64,76	CoCl2
1	P	1	49	SypO2	2	1986	25.8			53,65,77	FeCl2
1	P	1	49	SypO2	2	1982	25.8			54,66,78	NiCl2
1	P	1	49	SypO2	3	1978	27			55,67,79	MgCl2
1	P	1	49	SypO2	3	1976	27			56,68,80	ZnCl2
1	P	1	49	SypO2	3	1977	27			57,69,81	CuCl2
1	P	1	49	SypO2	4	1974	28			58,70,82	CaCl2
1	P	1	49	SypO2	4	1975	28
1	P	1	49	SypO2	4	1972	28
1	P	1	49	SypO2	5	1973	29
1	P	1	49	SypO2	5	1974	29
1	P	1	49	SypO2	5	1974	29
1	P	1	49	SypO2	6	1969	30
1	P	1	49	SypO2	6	1972	30
1	P	1	49	SypO2	6	1972	30
1	P	1	49	SypO2	7	1975	31
1	P	1	49	SypO2	7	1971	31
1	P	1	49	SypO2	7	1971	31
1	P	1	49	SypO2	8	1973	31.8
1	P	1	49	SypO2	8	1970	31.8
1	P	1	49	SypO2	8	1978	31.8
1	P	1	49	SypO2	9	2025	32.8
1	P	1	49	SypO2	9	2029	32.8
1	P	1	49	SypO2	9	2027	32.8
1	P	1	49	SypO2	10	2027	33.8
1	P	1	49	SypO2	10	2033	33.8
1	P	1	49	SypO2	10	2031	33.8
1	P	1	49	SypO2	11	2036	34.8
1	P	1	49	SypO2	11	2039	34.8
1	P	1	49	SypO2	11	2036	34.8
1	P	1	49	SypO2	12	2041	35.8
1	P	1	49	SypO2	12	2049	35.8
1	P	1	49	SypO2	12	2044	35.8
1	P	1	49	SypO2	13	2048	36.8
1	P	1	49	SypO2	13	2055	36.7
1	P	1	49	SypO2	13	2050	36.8
1	P	1	49	SypO2	14	2055	37.8
1	P	1	49	SypO2	14	2058	37.8
1	P	1	49	SypO2	14	2067	37.8
1	P	1	49	SypO2	15	2065	38.7
1	P	1	49	SypO2	15	2063	38.8
1	P	1	49	SypO2	15	2068	38.7
1	P	1	49	SypO2	16	2076	39.8
1	P	1	49	SypO2	16	2076	39.7
1	P	1	49	SypO2	16	2073	39.8
1	P	1	49	SypO2	17	2080	40.7
1	P	1	49	SypO2	17	2087	40.8
1	P	1	49	SypO2	17	2081	40.7
1	P	1	49	SypO2	18	2077	41.7
1	P	1	49	SypO2	18	2083	41.7
1	P	1	49	SypO2	18	2079	41.7
1	P	1	49	SypO2	19	2098	42.7
1	P	1	49	SypO2	19	2092	42.7
1	P	1	49	SypO2	19	2090	42.7
1	P	1	49	SypO2	20	2098	43.7
1	P	1	49	SypO2	20	2101	43.8
1	P	1	49	SypO2	20	2092	43.7
1	P	1	49	SypO2	21	2098	44.7
1	P	1	49	SypO2	21	2101	44.8
1	P	1	49	SypO2	21	2102	44.7
1	P	1	49	SypO2	22	2103	45.7
1	P	1	49	SypO2	22	2096	45.7
1	P	1	49	SypO2	22	2102	45.7
1	P	1	49	SypO2	23	2123	46.7
1	P	1	49	SypO2	23	2117	46.7
1	P	1	49	SypO2	23	2113	46.7
1	P	1	49	SypO2	24	2129	47.7
1	P	1	49	SypO2	24	2138	47.7
1	P	1	49	SypO2	24	2126	47.7
1	P	1	49	SypO2	25	2157	48.7
1	P	1	49	SypO2	25	2165	48.7
1	P	1	49	SypO2	25	2161	48.7
1	P	1	49	SypO2	26	2309	49.7
1	P	1	49	SypO2	26	2291	49.7
1	P	1	49	SypO2	26	2281	49.7
1	P	1	49	SypO2	27	2460	50.7
1	P	1	49	SypO2	27	2462	50.7
1	P	1	49	SypO2	27	2449	50.7
1	P	1	49	SypO2	28	2504	51.7
1	P	1	49	SypO2	28	2492	51.7
1	P	1	49	SypO2	28	2482	51.7
1	P	1	49	SypO2	29	2557	52.7
1	P	1	49	SypO2	29	2554	52.8
1	P	1	49	SypO2	29	2521	52.7
1	P	1	49	SypO2	30	2641	53.7
1	P	1	49	SypO2	30	2621	53.7
1	P	1	49	SypO2	30	2621	53.7
1	P	1	49	SypO2	31	2713	54.7
1	P	1	49	SypO2	31	2708	54.7
1	P	1	49	SypO2	31	2777	54.7
1	P	1	49	SypO2	32	2712	55.7
1	P	1	49	SypO2	32	2722	55.7
1	P	1	49	SypO2	32	2719	55.7
1	P	1	49	SypO2	33	2754	56.7
1	P	1	49	SypO2	33	2749	56.7
1	P	1	49	SypO2	33	2716	56.7
1	P	1	49	SypO2	34	2771	57.7
1	P	1	49	SypO2	34	2770	57.7
1	P	1	49	SypO2	34	2769	57.7
1	P	1	49	SypO2	35	2831	58.7
1	P	1	49	SypO2	35	2845	58.7
1	P	1	49	SypO2	35	2850	58.7
1	P	1	49	SypO2	36	2915	59.7
1	P	1	49	SypO2	36	2924	59.7
1	P	1	49	SypO2	36	2916	59.7
1	P	1	49	SypO2	37	2987	60.7
1	P	1	49	SypO2	37	2973	60.7
1	P	1	49	SypO2	37	2953	60.7
1	P	1	49	SypO2	38	3021	61.7
1	P	1	49	SypO2	38	3002	61.7
1	P	1	49	SypO2	38	2998	61.7
1	P	1	49	SypO2	39	3066	62.7
1	P	1	49	SypO2	39	3044	62.8
1	P	1	49	SypO2	39	3036	62.7
1	P	1	49	SypO2	40	3093	63.7
1	P	1	49	SypO2	40	3062	63.7
1	P	1	49	SypO2	40	3055	63.7
1	P	1	49	SypO2	41	3108	64.7
1	P	1	49	SypO2	41	3095	64.9
1	P	1	49	SypO2	41	3107	64.7
1	P	1	49	SypO2	42	3135	65.9
1	P	1	49	SypO2	42	3109	65.7
1	P	1	49	SypO2	42	3099	65.9
1	P	1	49	SypO2	43	3092	66.9
1	P	1	49	SypO2	43	3095	66.7
1	P	1	49	SypO2	43	3126	66.9
1	P	1	49	SypO2	44	3088	67.7
1	P	1	49	SypO2	44	3078	67.7
1	P	1	49	SypO2	44	3037	67.7
1	P	1	49	SypO2	45	3104	68.7
1	P	1	49	SypO2	45	3088	68.7
1	P	1	49	SypO2	45	3089	68.7
1	P	1	49	SypO2	46	3080	69.7
1	P	1	49	SypO2	46	3070	69.7
1	P	1	49	SypO2	46	3032	69.9
1	P	1	49	SypO2	47	3059	70.9
1	P	1	49	SypO2	47	3011	70.7
1	P	1	49	SypO2	47	3010	70.9
1	P	1	49	SypO2	48	3058	71.7
1	P	1	49	SypO2	48	3040	71.7
1	P	1	49	SypO2	48	3004	71.7
1	P	1	49	SypO2	49	3011	72.7
1	P	1	49	SypO2	49	2994	72.7
1	P	1	49	SypO2	49	2950	72.7
1	P	1	49	SypO2	50	2989	73.7
1	P	1	49	SypO2	50	2994	73.7
1	P	1	49	SypO2	50	2942	73.9
1	P	1	49	SypO2	51	2929	74.7
1	P	1	49	SypO2	51	2936	74.7
1	P	1	49	SypO2	51	2949	74.7
1	P	1	49	SypO2	52	2914	75.7
1	P	1	49	SypO2	52	2931	75.7
1	P	1	49	SypO2	52	2885	75.7
1	P	1	49	SypO2	53	2866	76.9
1	P	1	49	SypO2	53	2881	76.7
1	P	1	49	SypO2	53	2892	76.7
1	P	1	49	SypO2	54	2883	77.7
1	P	1	49	SypO2	54	2907	77.7
1	P	1	49	SypO2	54	2895	77.7
1	P	1	49	SypO2	55	2844	78.7
1	P	1	49	SypO2	55	2858	78.7
1	P	1	49	SypO2	55	2836	78.9
1	P	1	49	SypO2	56	2811	79.7
1	P	1	49	SypO2	56	2824	79.9
1	P	1	49	SypO2	56	2819	79.7
1	P	1	49	SypO2	57	2785	80.7
1	P	1	49	SypO2	57	2783	80.7
1	P	1	49	SypO2	57	2784	80.7
1	P	1	49	SypO2	58	2731	82
1	P	1	49	SypO2	58	2743	81.5
1	P	1	49	SypO2	58	2743	81.9
1	P	1	49	SypO2	59	2692	82.7
1	P	1	49	SypO2	59	2695	82.9
1	P	1	49	SypO2	59	2686	82.7
1	P	1	49	SypO2	60	2657	84
1	P	1	49	SypO2	60	2646	83.7
1	P	1	49	SypO2	60	2635	83.9
1	P	1	49	SypO2	61	2603	84.9
1	P	1	49	SypO2	61	2604	84.7
1	P	1	49	SypO2	61	2607	84.7
1	P	1	49	SypO2	62	2594	85.9
1	P	1	49	SypO2	62	2570	85.7
1	P	1	49	SypO2	62	2549	85.7
1	P	1	49	SypO2	63	2541	86.7
1	P	1	49	SypO2	63	2556	86.7
1	P	1	49	SypO2	63	2551	86.7
1	P	1	49	SypO2	64	2515	87.7
1	P	1	49	SypO2	64	2514	87.9
1	P	1	49	SypO2	64	2522	87.7
1	P	1	49	SypO2	65	2473	88.7
1	P	1	49	SypO2	65	2484	88.9
1	P	1	49	SypO2	65	2489	88.7
1	P	1	49	SypO2	66	2429	89.9
1	P	1	49	SypO2	66	2448	89.7
1	P	1	49	SypO2	66	2448	89.7
1	P	1	49	SypO2	67	2409	90.7
1	P	1	49	SypO2	67	2427	90.7
1	P	1	49	SypO2	67	2429	90.7
1	P	1	49	SypO2	68	2393	91.7
1	P	1	49	SypO2	68	2393	91.7
1	P	1	49	SypO2	68	2405	91.7
1	P	1	49	SypO2	69	2365	92.7
1	P	1	49	SypO2	69	2378	92.7
1	P	1	49	SypO2	69	2382	92.7
1	P	1	49	SypO2	70	2331	93.9
1	P	1	49	SypO2	70	2336	93.5
1	P	1	49	SypO2	70	2346	93.9
1	P	1	49	SypO2	71	2311	94.9
1	P	1	49	SypO2	71	2326	94.7
1	P	1	49	SypO2	71	2343	94.7
1	P	1	50	SypO2	1	1954	24.1
1	P	1	50	SypO2	1	1961	24.1
1	P	1	50	SypO2	1	1963	24.1
1	P	1	50	SypO2	2	1958	25.8
1	P	1	50	SypO2	2	1957	25.8
1	P	1	50	SypO2	2	1958	25.8
1	P	1	50	SypO2	3	1951	27
1	P	1	50	SypO2	3	1954	27
1	P	1	50	SypO2	3	1953	27
1	P	1	50	SypO2	4	1952	28
1	P	1	50	SypO2	4	1949	28
1	P	1	50	SypO2	4	1950	28
1	P	1	50	SypO2	5	1948	29
1	P	1	50	SypO2	5	1939	29
1	P	1	50	SypO2	5	1940	29
1	P	1	50	SypO2	6	1934	30
1	P	1	50	SypO2	6	1942	30
1	P	1	50	SypO2	6	1942	30
1	P	1	50	SypO2	7	1939	31
1	P	1	50	SypO2	7	1939	31
1	P	1	50	SypO2	7	1940	31
1	P	1	50	SypO2	8	1938	31.8
1	P	1	50	SypO2	8	1933	31.8
1	P	1	50	SypO2	8	1931	31.8
1	P	1	50	SypO2	9	1934	32.8
1	P	1	50	SypO2	9	1927	32.8
1	P	1	50	SypO2	9	1930	32.8
1	P	1	50	SypO2	10	1920	33.8
1	P	1	50	SypO2	10	1928	33.8
1	P	1	50	SypO2	10	1927	33.8
1	P	1	50	SypO2	11	1924	34.8
1	P	1	50	SypO2	11	1924	34.8
1	P	1	50	SypO2	11	1928	34.8
1	P	1	50	SypO2	12	1925	35.8
1	P	1	50	SypO2	12	1926	35.8
1	P	1	50	SypO2	12	1920	35.8
1	P	1	50	SypO2	13	1929	36.8
1	P	1	50	SypO2	13	1922	36.7
1	P	1	50	SypO2	13	1926	36.8
1	P	1	50	SypO2	14	1919	37.8
1	P	1	50	SypO2	14	1916	37.8
1	P	1	50	SypO2	14	1920	37.8
1	P	1	50	SypO2	15	1921	38.7
1	P	1	50	SypO2	15	1923	38.8
1	P	1	50	SypO2	15	1914	38.7
1	P	1	50	SypO2	16	1914	39.8
1	P	1	50	SypO2	16	1918	39.7
1	P	1	50	SypO2	16	1918	39.8
1	P	1	50	SypO2	17	1916	40.7
1	P	1	50	SypO2	17	1917	40.8
1	P	1	50	SypO2	17	1919	40.7
1	P	1	50	SypO2	18	1914	41.7
1	P	1	50	SypO2	18	1914	41.7
1	P	1	50	SypO2	18	1912	41.7
1	P	1	50	SypO2	19	1911	42.7
1	P	1	50	SypO2	19	1915	42.7
1	P	1	50	SypO2	19	1913	42.7
1	P	1	50	SypO2	20	1917	43.7
1	P	1	50	SypO2	20	1915	43.8
1	P	1	50	SypO2	20	1920	43.7
1	P	1	50	SypO2	21	1920	44.7
1	P	1	50	SypO2	21	1920	44.8
1	P	1	50	SypO2	21	1923	44.7
1	P	1	50	SypO2	22	1919	45.7
1	P	1	50	SypO2	22	1927	45.7
1	P	1	50	SypO2	22	1917	45.7
1	P	1	50	SypO2	23	1917	46.7
1	P	1	50	SypO2	23	1914	46.7
1	P	1	50	SypO2	23	1923	46.7
1	P	1	50	SypO2	24	1916	47.7
1	P	1	50	SypO2	24	1923	47.7
1	P	1	50	SypO2	24	1925	47.7
1	P	1	50	SypO2	25	1924	48.7
1	P	1	50	SypO2	25	1922	48.7
1	P	1	50	SypO2	25	1920	48.7
1	P	1	50	SypO2	26	1923	49.7
1	P	1	50	SypO2	26	1919	49.7
1	P	1	50	SypO2	26	1922	49.7
1	P	1	50	SypO2	27	1926	50.7
1	P	1	50	SypO2	27	1930	50.7
1	P	1	50	SypO2	27	1926	50.7
1	P	1	50	SypO2	28	1930	51.7
1	P	1	50	SypO2	28	1925	51.7
1	P	1	50	SypO2	28	1921	51.7
1	P	1	50	SypO2	29	1927	52.7
1	P	1	50	SypO2	29	1924	52.8
1	P	1	50	SypO2	29	1919	52.7
1	P	1	50	SypO2	30	1921	53.7
1	P	1	50	SypO2	30	1919	53.7
1	P	1	50	SypO2	30	1921	53.7
1	P	1	50	SypO2	31	1929	54.7
1	P	1	50	SypO2	31	1929	54.7
1	P	1	50	SypO2	31	1942	54.7
1	P	1	50	SypO2	32	1932	55.7
1	P	1	50	SypO2	32	1931	55.7
1	P	1	50	SypO2	32	1932	55.7
1	P	1	50	SypO2	33	1946	56.7
1	P	1	50	SypO2	33	1952	56.7
1	P	1	50	SypO2	33	1952	56.7
1	P	1	50	SypO2	34	1973	57.7
1	P	1	50	SypO2	34	1976	57.7
1	P	1	50	SypO2	34	1971	57.7
1	P	1	50	SypO2	35	2006	58.7
1	P	1	50	SypO2	35	2008	58.7
1	P	1	50	SypO2	35	2008	58.7
1	P	1	50	SypO2	36	2073	59.7
1	P	1	50	SypO2	36	2074	59.7
1	P	1	50	SypO2	36	2082	59.7
1	P	1	50	SypO2	37	2136	60.7
1	P	1	50	SypO2	37	2144	60.7
1	P	1	50	SypO2	37	2143	60.7
1	P	1	50	SypO2	38	2193	61.7
1	P	1	50	SypO2	38	2187	61.7
1	P	1	50	SypO2	38	2197	61.7
1	P	1	50	SypO2	39	2232	62.7
1	P	1	50	SypO2	39	2237	62.8
1	P	1	50	SypO2	39	2245	62.7
1	P	1	50	SypO2	40	2268	63.7
1	P	1	50	SypO2	40	2267	63.7
1	P	1	50	SypO2	40	2273	63.7
1	P	1	50	SypO2	41	2289	64.7
1	P	1	50	SypO2	41	2284	64.9
1	P	1	50	SypO2	41	2289	64.7
1	P	1	50	SypO2	42	2296	65.9
1	P	1	50	SypO2	42	2296	65.7
1	P	1	50	SypO2	42	2306	65.9
1	P	1	50	SypO2	43	2309	66.9
1	P	1	50	SypO2	43	2309	66.7
1	P	1	50	SypO2	43	2307	66.9
1	P	1	50	SypO2	44	2297	67.7
1	P	1	50	SypO2	44	2310	67.7
1	P	1	50	SypO2	44	2304	67.7
1	P	1	50	SypO2	45	2298	68.7
1	P	1	50	SypO2	45	2299	68.7
1	P	1	50	SypO2	45	2307	68.7
1	P	1	50	SypO2	46	2283	69.7
1	P	1	50	SypO2	46	2294	69.7
1	P	1	50	SypO2	46	2295	69.9
1	P	1	50	SypO2	47	2272	70.9
1	P	1	50	SypO2	47	2269	70.7
1	P	1	50	SypO2	47	2278	70.9
1	P	1	50	SypO2	48	2251	71.7
1	P	1	50	SypO2	48	2257	71.7
1	P	1	50	SypO2	48	2259	71.7
1	P	1	50	SypO2	49	2237	72.7
1	P	1	50	SypO2	49	2241	72.7
1	P	1	50	SypO2	49	2242	72.7
1	P	1	50	SypO2	50	2210	73.7
1	P	1	50	SypO2	50	2217	73.7
1	P	1	50	SypO2	50	2210	73.9
1	P	1	50	SypO2	51	2188	74.7
1	P	1	50	SypO2	51	2190	74.7
1	P	1	50	SypO2	51	2192	74.7
1	P	1	50	SypO2	52	2165	75.7
1	P	1	50	SypO2	52	2163	75.7
1	P	1	50	SypO2	52	2170	75.7
1	P	1	50	SypO2	53	2140	76.9
1	P	1	50	SypO2	53	2141	76.7
1	P	1	50	SypO2	53	2134	76.7
1	P	1	50	SypO2	54	2106	77.7
1	P	1	50	SypO2	54	2109	77.7
1	P	1	50	SypO2	54	2110	77.7
1	P	1	50	SypO2	55	2085	78.7
1	P	1	50	SypO2	55	2080	78.7
1	P	1	50	SypO2	55	2079	78.9
1	P	1	50	SypO2	56	2053	79.7
1	P	1	50	SypO2	56	2049	79.9
1	P	1	50	SypO2	56	2047	79.7
1	P	1	50	SypO2	57	2024	80.7
1	P	1	50	SypO2	57	2018	80.7
1	P	1	50	SypO2	57	2026	80.7
1	P	1	50	SypO2	58	2000	82
1	P	1	50	SypO2	58	1995	81.5
1	P	1	50	SypO2	58	1997	81.9
1	P	1	50	SypO2	59	1980	82.7
1	P	1	50	SypO2	59	1977	82.9
1	P	1	50	SypO2	59	1974	82.7
1	P	1	50	SypO2	60	1959	84
1	P	1	50	SypO2	60	1958	83.7
1	P	1	50	SypO2	60	1957	83.9
1	P	1	50	SypO2	61	1943	84.9
1	P	1	50	SypO2	61	1942	84.7
1	P	1	50	SypO2	61	1943	84.7
1	P	1	50	SypO2	62	1927	85.9
1	P	1	50	SypO2	62	1933	85.7
1	P	1	50	SypO2	62	1930	85.7
1	P	1	50	SypO2	63	1916	86.7
1	P	1	50	SypO2	63	1920	86.7
1	P	1	50	SypO2	63	1920	86.7
1	P	1	50	SypO2	64	1906	87.7
1	P	1	50	SypO2	64	1912	87.9
1	P	1	50	SypO2	64	1909	87.7
1	P	1	50	SypO2	65	1902	88.7
1	P	1	50	SypO2	65	1900	88.9
1	P	1	50	SypO2	65	1909	88.7
1	P	1	50	SypO2	66	1897	89.9
1	P	1	50	SypO2	66	1895	89.7
1	P	1	50	SypO2	66	1898	89.7
1	P	1	50	SypO2	67	1889	90.7
1	P	1	50	SypO2	67	1892	90.7
1	P	1	50	SypO2	67	1893	90.7
1	P	1	50	SypO2	68	1889	91.7
1	P	1	50	SypO2	68	1892	91.7
1	P	1	50	SypO2	68	1895	91.7
1	P	1	50	SypO2	69	1887	92.7
1	P	1	50	SypO2	69	1887	92.7
1	P	1	50	SypO2	69	1887	92.7
1	P	1	50	SypO2	70	1884	93.9
1	P	1	50	SypO2	70	1886	93.5
1	P	1	50	SypO2	70	1887	93.9
1	P	1	50	SypO2	71	1883	94.9
1	P	1	50	SypO2	71	1882	94.7
1	P	1	50	SypO2	71	1889	94.7
1	P	1	51	SypO2	1	2246	24.1
1	P	1	51	SypO2	1	2244	24.1
1	P	1	51	SypO2	1	2247	24.1
1	P	1	51	SypO2	2	2245	25.8
1	P	1	51	SypO2	2	2254	25.8
1	P	1	51	SypO2	2	2248	25.8
1	P	1	51	SypO2	3	2238	27
1	P	1	51	SypO2	3	2241	27
1	P	1	51	SypO2	3	2243	27
1	P	1	51	SypO2	4	2230	28
1	P	1	51	SypO2	4	2236	28
1	P	1	51	SypO2	4	2232	28
1	P	1	51	SypO2	5	2234	29
1	P	1	51	SypO2	5	2226	29
1	P	1	51	SypO2	5	2233	29
1	P	1	51	SypO2	6	2221	30
1	P	1	51	SypO2	6	2231	30
1	P	1	51	SypO2	6	2225	30
1	P	1	51	SypO2	7	2232	31
1	P	1	51	SypO2	7	2226	30.8
1	P	1	51	SypO2	7	2218	31
1	P	1	51	SypO2	8	2220	31.8
1	P	1	51	SypO2	8	2219	31.8
1	P	1	51	SypO2	8	2218	31.8
1	P	1	51	SypO2	9	2219	32.8
1	P	1	51	SypO2	9	2220	32.8
1	P	1	51	SypO2	9	2217	32.8
1	P	1	51	SypO2	10	2223	33.8
1	P	1	51	SypO2	10	2216	34
1	P	1	51	SypO2	10	2219	33.8
1	P	1	51	SypO2	11	2208	34.8
1	P	1	51	SypO2	11	2204	34.8
1	P	1	51	SypO2	11	2210	34.8
1	P	1	51	SypO2	12	2210	35.8
1	P	1	51	SypO2	12	2206	35.8
1	P	1	51	SypO2	12	2205	35.8
1	P	1	51	SypO2	13	2201	36.8
1	P	1	51	SypO2	13	2214	36.8
1	P	1	51	SypO2	13	2198	36.8
1	P	1	51	SypO2	14	2196	37.8
1	P	1	51	SypO2	14	2192	37.8
1	P	1	51	SypO2	14	2206	37.8
1	P	1	51	SypO2	15	2197	38.7
1	P	1	51	SypO2	15	2198	38.8
1	P	1	51	SypO2	15	2193	38.7
1	P	1	51	SypO2	16	2198	39.8
1	P	1	51	SypO2	16	2198	39.7
1	P	1	51	SypO2	16	2199	39.8
1	P	1	51	SypO2	17	2191	40.7
1	P	1	51	SypO2	17	2190	40.8
1	P	1	51	SypO2	17	2195	40.7
1	P	1	51	SypO2	18	2190	41.7
1	P	1	51	SypO2	18	2189	41.7
1	P	1	51	SypO2	18	2183	41.7
1	P	1	51	SypO2	19	2186	42.7
1	P	1	51	SypO2	19	2189	42.7
1	P	1	51	SypO2	19	2186	42.7
1	P	1	51	SypO2	20	2180	43.7
1	P	1	51	SypO2	20	2186	43.7
1	P	1	51	SypO2	20	2183	43.7
1	P	1	51	SypO2	21	2183	44.7
1	P	1	51	SypO2	21	2182	44.8
1	P	1	51	SypO2	21	2170	44.7
1	P	1	51	SypO2	22	2174	45.7
1	P	1	51	SypO2	22	2178	45.7
1	P	1	51	SypO2	22	2177	45.7
1	P	1	51	SypO2	23	2179	46.7
1	P	1	51	SypO2	23	2171	46.7
1	P	1	51	SypO2	23	2174	46.7
1	P	1	51	SypO2	24	2168	47.7
1	P	1	51	SypO2	24	2178	47.7
1	P	1	51	SypO2	24	2181	47.7
1	P	1	51	SypO2	25	2173	48.7
1	P	1	51	SypO2	25	2175	48.7
1	P	1	51	SypO2	25	2175	48.7
1	P	1	51	SypO2	26	2184	49.7
1	P	1	51	SypO2	26	2179	49.7
1	P	1	51	SypO2	26	2183	49.7
1	P	1	51	SypO2	27	2181	50.7
1	P	1	51	SypO2	27	2184	50.7
1	P	1	51	SypO2	27	2179	50.7
1	P	1	51	SypO2	28	2181	51.7
1	P	1	51	SypO2	28	2181	51.7
1	P	1	51	SypO2	28	2184	51.7
1	P	1	51	SypO2	29	2170	52.7
1	P	1	51	SypO2	29	2177	52.7
1	P	1	51	SypO2	29	2174	52.7
1	P	1	51	SypO2	30	2164	53.7
1	P	1	51	SypO2	30	2155	53.8
1	P	1	51	SypO2	30	2161	53.7
1	P	1	51	SypO2	31	2166	54.7
1	P	1	51	SypO2	31	2159	54.7
1	P	1	51	SypO2	31	2185	54.7
1	P	1	51	SypO2	32	2155	55.7
1	P	1	51	SypO2	32	2150	55.7
1	P	1	51	SypO2	32	2157	55.7
1	P	1	51	SypO2	33	2161	56.7
1	P	1	51	SypO2	33	2166	56.7
1	P	1	51	SypO2	33	2172	56.7
1	P	1	51	SypO2	34	2195	57.7
1	P	1	51	SypO2	34	2192	57.7
1	P	1	51	SypO2	34	2195	57.7
1	P	1	51	SypO2	35	2224	58.7
1	P	1	51	SypO2	35	2218	58.7
1	P	1	51	SypO2	35	2231	58.7
1	P	1	51	SypO2	36	2271	59.7
1	P	1	51	SypO2	36	2287	59.7
1	P	1	51	SypO2	36	2272	59.7
1	P	1	51	SypO2	37	2328	60.7
1	P	1	51	SypO2	37	2319	60.7
1	P	1	51	SypO2	37	2331	60.7
1	P	1	51	SypO2	38	2384	61.7
1	P	1	51	SypO2	38	2383	61.7
1	P	1	51	SypO2	38	2386	61.7
1	P	1	51	SypO2	39	2435	62.7
1	P	1	51	SypO2	39	2430	62.7
1	P	1	51	SypO2	39	2435	62.7
1	P	1	51	SypO2	40	2471	63.7
1	P	1	51	SypO2	40	2485	63.7
1	P	1	51	SypO2	40	2482	63.7
1	P	1	51	SypO2	41	2514	64.7
1	P	1	51	SypO2	41	2509	64.7
1	P	1	51	SypO2	41	2513	64.7
1	P	1	51	SypO2	42	2525	65.9
1	P	1	51	SypO2	42	2525	65.7
1	P	1	51	SypO2	42	2525	65.9
1	P	1	51	SypO2	43	2525	66.9
1	P	1	51	SypO2	43	2528	66.7
1	P	1	51	SypO2	43	2521	66.9
1	P	1	51	SypO2	44	2518	67.7
1	P	1	51	SypO2	44	2526	67.7
1	P	1	51	SypO2	44	2522	67.7
1	P	1	51	SypO2	45	2518	68.7
1	P	1	51	SypO2	45	2516	68.7
1	P	1	51	SypO2	45	2524	68.7
1	P	1	51	SypO2	46	2506	69.7
1	P	1	51	SypO2	46	2504	69.7
1	P	1	51	SypO2	46	2500	69.9
1	P	1	51	SypO2	47	2490	70.9
1	P	1	51	SypO2	47	2494	70.7
1	P	1	51	SypO2	47	2496	70.9
1	P	1	51	SypO2	48	2474	71.7
1	P	1	51	SypO2	48	2473	71.7
1	P	1	51	SypO2	48	2475	71.7
1	P	1	51	SypO2	49	2444	72.7
1	P	1	51	SypO2	49	2442	72.7
1	P	1	51	SypO2	49	2450	72.7
1	P	1	51	SypO2	50	2415	73.7
1	P	1	51	SypO2	50	2421	73.7
1	P	1	51	SypO2	50	2421	73.9
1	P	1	51	SypO2	51	2394	74.7
1	P	1	51	SypO2	51	2400	74.7
1	P	1	51	SypO2	51	2397	74.7
1	P	1	51	SypO2	52	2367	75.7
1	P	1	51	SypO2	52	2376	75.7
1	P	1	51	SypO2	52	2368	75.7
1	P	1	51	SypO2	53	2339	76.9
1	P	1	51	SypO2	53	2339	76.7
1	P	1	51	SypO2	53	2344	76.7
1	P	1	51	SypO2	54	2312	77.7
1	P	1	51	SypO2	54	2319	77.7
1	P	1	51	SypO2	54	2313	77.7
1	P	1	51	SypO2	55	2278	78.7
1	P	1	51	SypO2	55	2276	78.7
1	P	1	51	SypO2	55	2284	78.9
1	P	1	51	SypO2	56	2241	79.7
1	P	1	51	SypO2	56	2251	79.7
1	P	1	51	SypO2	56	2242	79.7
1	P	1	51	SypO2	57	2218	80.7
1	P	1	51	SypO2	57	2212	80.7
1	P	1	51	SypO2	57	2222	80.7
1	P	1	51	SypO2	58	2188	82
1	P	1	51	SypO2	58	2185	81.7
1	P	1	51	SypO2	58	2192	81.9
1	P	1	51	SypO2	59	2159	82.7
1	P	1	51	SypO2	59	2170	82.7
1	P	1	51	SypO2	59	2152	82.7
1	P	1	51	SypO2	60	2147	84
1	P	1	51	SypO2	60	2134	83.7
1	P	1	51	SypO2	60	2138	83.9
1	P	1	51	SypO2	61	2128	84.9
1	P	1	51	SypO2	61	2119	84.7
1	P	1	51	SypO2	61	2125	84.7
1	P	1	51	SypO2	62	2110	85.9
1	P	1	51	SypO2	62	2112	85.7
1	P	1	51	SypO2	62	2112	85.7
1	P	1	51	SypO2	63	2092	86.7
1	P	1	51	SypO2	63	2097	86.7
1	P	1	51	SypO2	63	2094	86.7
1	P	1	51	SypO2	64	2081	87.7
1	P	1	51	SypO2	64	2089	87.9
1	P	1	51	SypO2	64	2086	87.7
1	P	1	51	SypO2	65	2076	88.7
1	P	1	51	SypO2	65	2084	88.7
1	P	1	51	SypO2	65	2076	88.7
1	P	1	51	SypO2	66	2070	89.9
1	P	1	51	SypO2	66	2065	89.7
1	P	1	51	SypO2	66	2075	89.7
1	P	1	51	SypO2	67	2063	90.7
1	P	1	51	SypO2	67	2062	90.7
1	P	1	51	SypO2	67	2061	90.7
1	P	1	51	SypO2	68	2068	91.7
1	P	1	51	SypO2	68	2060	91.7
1	P	1	51	SypO2	68	2059	91.7
1	P	1	51	SypO2	69	2051	92.7
1	P	1	51	SypO2	69	2054	92.7
1	P	1	51	SypO2	69	2057	92.7
1	P	1	51	SypO2	70	2054	93.9
1	P	1	51	SypO2	70	2054	93.5
1	P	1	51	SypO2	70	2058	93.9
1	P	1	51	SypO2	71	2052	94.9
1	P	1	51	SypO2	71	2048	94.7
1	P	1	51	SypO2	71	2053	94.7
1	P	1	52	SypO2	1	2053	24.1
1	P	1	52	SypO2	1	2046	24.1
1	P	1	52	SypO2	1	2045	24.1
1	P	1	52	SypO2	2	2046	25.8
1	P	1	52	SypO2	2	2048	25.8
1	P	1	52	SypO2	2	2043	25.8
1	P	1	52	SypO2	3	2037	27
1	P	1	52	SypO2	3	2039	27
1	P	1	52	SypO2	3	2035	27
1	P	1	52	SypO2	4	2033	28
1	P	1	52	SypO2	4	2036	28
1	P	1	52	SypO2	4	2034	28
1	P	1	52	SypO2	5	2028	29
1	P	1	52	SypO2	5	2028	29
1	P	1	52	SypO2	5	2024	29
1	P	1	52	SypO2	6	2017	30
1	P	1	52	SypO2	6	2023	30
1	P	1	52	SypO2	6	2020	30
1	P	1	52	SypO2	7	2024	31
1	P	1	52	SypO2	7	2025	30.8
1	P	1	52	SypO2	7	2020	31
1	P	1	52	SypO2	8	2013	31.8
1	P	1	52	SypO2	8	2017	31.8
1	P	1	52	SypO2	8	2020	31.8
1	P	1	52	SypO2	9	2016	32.8
1	P	1	52	SypO2	9	2016	32.8
1	P	1	52	SypO2	9	2010	32.8
1	P	1	52	SypO2	10	2010	33.8
1	P	1	52	SypO2	10	2013	34
1	P	1	52	SypO2	10	2019	33.8
1	P	1	52	SypO2	11	2012	34.8
1	P	1	52	SypO2	11	2011	34.8
1	P	1	52	SypO2	11	2016	34.8
1	P	1	52	SypO2	12	2007	35.8
1	P	1	52	SypO2	12	2005	35.8
1	P	1	52	SypO2	12	2001	35.8
1	P	1	52	SypO2	13	2005	36.8
1	P	1	52	SypO2	13	2003	36.8
1	P	1	52	SypO2	13	2006	36.8
1	P	1	52	SypO2	14	2003	37.8
1	P	1	52	SypO2	14	2001	37.8
1	P	1	52	SypO2	14	1994	37.8
1	P	1	52	SypO2	15	1998	38.7
1	P	1	52	SypO2	15	2001	38.8
1	P	1	52	SypO2	15	1997	38.7
1	P	1	52	SypO2	16	2001	39.8
1	P	1	52	SypO2	16	1999	39.7
1	P	1	52	SypO2	16	1999	39.8
1	P	1	52	SypO2	17	2001	40.7
1	P	1	52	SypO2	17	1996	40.8
1	P	1	52	SypO2	17	1999	40.7
1	P	1	52	SypO2	18	1996	41.7
1	P	1	52	SypO2	18	1987	41.7
1	P	1	52	SypO2	18	1995	41.7
1	P	1	52	SypO2	19	1992	42.7
1	P	1	52	SypO2	19	1989	42.7
1	P	1	52	SypO2	19	1992	42.7
1	P	1	52	SypO2	20	1989	43.7
1	P	1	52	SypO2	20	1990	43.7
1	P	1	52	SypO2	20	1986	43.7
1	P	1	52	SypO2	21	1992	44.7
1	P	1	52	SypO2	21	1989	44.8
1	P	1	52	SypO2	21	1982	44.7
1	P	1	52	SypO2	22	1990	45.7
1	P	1	52	SypO2	22	1988	45.7
1	P	1	52	SypO2	22	1983	45.7
1	P	1	52	SypO2	23	1984	46.7
1	P	1	52	SypO2	23	1983	46.7
1	P	1	52	SypO2	23	1982	46.7
1	P	1	52	SypO2	24	1993	47.7
1	P	1	52	SypO2	24	1989	47.7
1	P	1	52	SypO2	24	1997	47.7
1	P	1	52	SypO2	25	1989	48.7
1	P	1	52	SypO2	25	1994	48.7
1	P	1	52	SypO2	25	1993	48.7
1	P	1	52	SypO2	26	1992	49.7
1	P	1	52	SypO2	26	1991	49.7
1	P	1	52	SypO2	26	1989	49.7
1	P	1	52	SypO2	27	1989	50.7
1	P	1	52	SypO2	27	1986	50.7
1	P	1	52	SypO2	27	1988	50.7
1	P	1	52	SypO2	28	1988	51.7
1	P	1	52	SypO2	28	1991	51.7
1	P	1	52	SypO2	28	1983	51.7
1	P	1	52	SypO2	29	1979	52.7
1	P	1	52	SypO2	29	1987	52.7
1	P	1	52	SypO2	29	1978	52.7
1	P	1	52	SypO2	30	1979	53.7
1	P	1	52	SypO2	30	1968	53.8
1	P	1	52	SypO2	30	1971	53.7
1	P	1	52	SypO2	31	1980	54.7
1	P	1	52	SypO2	31	1974	54.7
1	P	1	52	SypO2	31	1988	54.7
1	P	1	52	SypO2	32	1967	55.7
1	P	1	52	SypO2	32	1968	55.7
1	P	1	52	SypO2	32	1962	55.7
1	P	1	52	SypO2	33	1968	56.7
1	P	1	52	SypO2	33	1972	56.7
1	P	1	52	SypO2	33	1965	56.7
1	P	1	52	SypO2	34	1978	57.7
1	P	1	52	SypO2	34	1978	57.7
1	P	1	52	SypO2	34	1978	57.7
1	P	1	52	SypO2	35	1990	58.7
1	P	1	52	SypO2	35	1992	58.7
1	P	1	52	SypO2	35	1993	58.7
1	P	1	52	SypO2	36	2009	59.7
1	P	1	52	SypO2	36	2012	59.7
1	P	1	52	SypO2	36	2004	59.7
1	P	1	52	SypO2	37	2038	60.7
1	P	1	52	SypO2	37	2036	60.7
1	P	1	52	SypO2	37	2040	60.7
1	P	1	52	SypO2	38	2077	61.7
1	P	1	52	SypO2	38	2074	61.7
1	P	1	52	SypO2	38	2079	61.7
1	P	1	52	SypO2	39	2139	62.7
1	P	1	52	SypO2	39	2137	62.7
1	P	1	52	SypO2	39	2146	62.7
1	P	1	52	SypO2	40	2226	63.7
1	P	1	52	SypO2	40	2229	63.7
1	P	1	52	SypO2	40	2229	63.7
1	P	1	52	SypO2	41	2312	64.7
1	P	1	52	SypO2	41	2327	64.7
1	P	1	52	SypO2	41	2345	64.7
1	P	1	52	SypO2	42	2428	65.9
1	P	1	52	SypO2	42	2430	65.7
1	P	1	52	SypO2	42	2431	65.9
1	P	1	52	SypO2	43	2509	66.9
1	P	1	52	SypO2	43	2506	66.7
1	P	1	52	SypO2	43	2503	66.9
1	P	1	52	SypO2	44	2548	67.7
1	P	1	52	SypO2	44	2560	67.7
1	P	1	52	SypO2	44	2550	67.7
1	P	1	52	SypO2	45	2568	68.7
1	P	1	52	SypO2	45	2559	68.7
1	P	1	52	SypO2	45	2573	68.7
1	P	1	52	SypO2	46	2560	69.7
1	P	1	52	SypO2	46	2556	69.7
1	P	1	52	SypO2	46	2559	69.9
1	P	1	52	SypO2	47	2559	70.9
1	P	1	52	SypO2	47	2550	70.7
1	P	1	52	SypO2	47	2558	70.9
1	P	1	52	SypO2	48	2532	71.7
1	P	1	52	SypO2	48	2535	71.7
1	P	1	52	SypO2	48	2535	71.7
1	P	1	52	SypO2	49	2500	72.7
1	P	1	52	SypO2	49	2507	72.7
1	P	1	52	SypO2	49	2511	72.7
1	P	1	52	SypO2	50	2475	73.7
1	P	1	52	SypO2	50	2485	73.7
1	P	1	52	SypO2	50	2490	73.9
1	P	1	52	SypO2	51	2455	74.7
1	P	1	52	SypO2	51	2459	74.7
1	P	1	52	SypO2	51	2450	74.7
1	P	1	52	SypO2	52	2426	75.7
1	P	1	52	SypO2	52	2424	75.7
1	P	1	52	SypO2	52	2428	75.7
1	P	1	52	SypO2	53	2397	76.9
1	P	1	52	SypO2	53	2386	76.7
1	P	1	52	SypO2	53	2407	76.7
1	P	1	52	SypO2	54	2362	77.7
1	P	1	52	SypO2	54	2357	77.7
1	P	1	52	SypO2	54	2358	77.7
1	P	1	52	SypO2	55	2318	78.7
1	P	1	52	SypO2	55	2323	78.7
1	P	1	52	SypO2	55	2313	78.9
1	P	1	52	SypO2	56	2286	79.7
1	P	1	52	SypO2	56	2291	79.7
1	P	1	52	SypO2	56	2282	79.7
1	P	1	52	SypO2	57	2254	80.7
1	P	1	52	SypO2	57	2237	80.7
1	P	1	52	SypO2	57	2243	80.7
1	P	1	52	SypO2	58	2210	82
1	P	1	52	SypO2	58	2213	81.7
1	P	1	52	SypO2	58	2212	81.9
1	P	1	52	SypO2	59	2174	82.7
1	P	1	52	SypO2	59	2176	82.7
1	P	1	52	SypO2	59	2170	82.7
1	P	1	52	SypO2	60	2150	84
1	P	1	52	SypO2	60	2139	83.7
1	P	1	52	SypO2	60	2135	83.9
1	P	1	52	SypO2	61	2119	84.9
1	P	1	52	SypO2	61	2107	84.7
1	P	1	52	SypO2	61	2113	84.7
1	P	1	52	SypO2	62	2081	85.9
1	P	1	52	SypO2	62	2087	85.7
1	P	1	52	SypO2	62	2084	85.7
1	P	1	52	SypO2	63	2054	86.7
1	P	1	52	SypO2	63	2062	86.7
1	P	1	52	SypO2	63	2061	86.7
1	P	1	52	SypO2	64	2041	87.7
1	P	1	52	SypO2	64	2036	87.9
1	P	1	52	SypO2	64	2033	87.7
1	P	1	52	SypO2	65	2017	88.7
1	P	1	52	SypO2	65	2022	88.7
1	P	1	52	SypO2	65	2021	88.7
1	P	1	52	SypO2	66	2004	89.9
1	P	1	52	SypO2	66	2003	89.7
1	P	1	52	SypO2	66	2010	89.7
1	P	1	52	SypO2	67	1992	90.7
1	P	1	52	SypO2	67	1993	90.7
1	P	1	52	SypO2	67	1991	90.7
1	P	1	52	SypO2	68	1985	91.7
1	P	1	52	SypO2	68	1977	91.7
1	P	1	52	SypO2	68	1980	91.7
1	P	1	52	SypO2	69	1973	92.7
1	P	1	52	SypO2	69	1971	92.7
1	P	1	52	SypO2	69	1969	92.7
1	P	1	52	SypO2	70	1963	93.9
1	P	1	52	SypO2	70	1968	93.5
1	P	1	52	SypO2	70	1969	93.9
1	P	1	52	SypO2	71	1960	94.9
1	P	1	52	SypO2	71	1955	94.7
1	P	1	52	SypO2	71	1957	94.7
1	P	1	53	SypO2	1	1989	24.1
1	P	1	53	SypO2	1	1986	24.1
1	P	1	53	SypO2	1	1988	24.1
1	P	1	53	SypO2	2	1987	25.8
1	P	1	53	SypO2	2	1989	25.8
1	P	1	53	SypO2	2	1987	25.8
1	P	1	53	SypO2	3	1981	27
1	P	1	53	SypO2	3	1978	27
1	P	1	53	SypO2	3	1979	27
1	P	1	53	SypO2	4	1980	28
1	P	1	53	SypO2	4	1980	28
1	P	1	53	SypO2	4	1974	28
1	P	1	53	SypO2	5	1978	29
1	P	1	53	SypO2	5	1976	29
1	P	1	53	SypO2	5	1972	29
1	P	1	53	SypO2	6	1967	30
1	P	1	53	SypO2	6	1969	30
1	P	1	53	SypO2	6	1968	30
1	P	1	53	SypO2	7	1966	31
1	P	1	53	SypO2	7	1969	30.8
1	P	1	53	SypO2	7	1968	31
1	P	1	53	SypO2	8	1971	31.8
1	P	1	53	SypO2	8	1966	31.8
1	P	1	53	SypO2	8	1963	31.8
1	P	1	53	SypO2	9	1968	32.8
1	P	1	53	SypO2	9	1970	32.8
1	P	1	53	SypO2	9	1965	32.8
1	P	1	53	SypO2	10	1958	33.8
1	P	1	53	SypO2	10	1965	34
1	P	1	53	SypO2	10	1967	33.8
1	P	1	53	SypO2	11	1962	34.8
1	P	1	53	SypO2	11	1962	34.8
1	P	1	53	SypO2	11	1964	34.8
1	P	1	53	SypO2	12	1965	35.8
1	P	1	53	SypO2	12	1956	35.8
1	P	1	53	SypO2	12	1958	35.8
1	P	1	53	SypO2	13	1966	36.8
1	P	1	53	SypO2	13	1964	36.8
1	P	1	53	SypO2	13	1958	36.8
1	P	1	53	SypO2	14	1961	37.8
1	P	1	53	SypO2	14	1958	37.8
1	P	1	53	SypO2	14	1960	37.8
1	P	1	53	SypO2	15	1961	38.7
1	P	1	53	SypO2	15	1957	38.8
1	P	1	53	SypO2	15	1960	38.7
1	P	1	53	SypO2	16	1967	39.8
1	P	1	53	SypO2	16	1965	39.7
1	P	1	53	SypO2	16	1958	39.8
1	P	1	53	SypO2	17	1959	40.7
1	P	1	53	SypO2	17	1961	40.8
1	P	1	53	SypO2	17	1957	40.7
1	P	1	53	SypO2	18	1960	41.7
1	P	1	53	SypO2	18	1955	41.7
1	P	1	53	SypO2	18	1951	41.7
1	P	1	53	SypO2	19	1958	42.7
1	P	1	53	SypO2	19	1955	42.7
1	P	1	53	SypO2	19	1957	42.7
1	P	1	53	SypO2	20	1954	43.7
1	P	1	53	SypO2	20	1957	43.7
1	P	1	53	SypO2	20	1959	43.7
1	P	1	53	SypO2	21	1956	44.7
1	P	1	53	SypO2	21	1954	44.8
1	P	1	53	SypO2	21	1953	44.7
1	P	1	53	SypO2	22	1955	45.7
1	P	1	53	SypO2	22	1957	45.7
1	P	1	53	SypO2	22	1956	45.7
1	P	1	53	SypO2	23	1956	46.7
1	P	1	53	SypO2	23	1953	46.7
1	P	1	53	SypO2	23	1956	46.7
1	P	1	53	SypO2	24	1951	47.7
1	P	1	53	SypO2	24	1953	47.7
1	P	1	53	SypO2	24	1957	47.7
1	P	1	53	SypO2	25	1954	48.7
1	P	1	53	SypO2	25	1957	48.7
1	P	1	53	SypO2	25	1954	48.7
1	P	1	53	SypO2	26	1954	49.7
1	P	1	53	SypO2	26	1950	49.7
1	P	1	53	SypO2	26	1955	49.7
1	P	1	53	SypO2	27	1961	50.7
1	P	1	53	SypO2	27	1955	50.7
1	P	1	53	SypO2	27	1960	50.7
1	P	1	53	SypO2	28	1963	51.7
1	P	1	53	SypO2	28	1961	51.7
1	P	1	53	SypO2	28	1966	51.7
1	P	1	53	SypO2	29	1958	52.7
1	P	1	53	SypO2	29	1963	52.7
1	P	1	53	SypO2	29	1960	52.7
1	P	1	53	SypO2	30	1957	53.7
1	P	1	53	SypO2	30	1956	53.8
1	P	1	53	SypO2	30	1959	53.7
1	P	1	53	SypO2	31	1968	54.7
1	P	1	53	SypO2	31	1966	54.7
1	P	1	53	SypO2	31	1977	54.7
1	P	1	53	SypO2	32	1964	55.7
1	P	1	53	SypO2	32	1962	55.7
1	P	1	53	SypO2	32	1962	55.7
1	P	1	53	SypO2	33	1982	56.7
1	P	1	53	SypO2	33	1976	56.7
1	P	1	53	SypO2	33	1978	56.7
1	P	1	53	SypO2	34	2001	57.7
1	P	1	53	SypO2	34	2001	57.7
1	P	1	53	SypO2	34	2005	57.7
1	P	1	53	SypO2	35	2024	58.7
1	P	1	53	SypO2	35	2035	58.7
1	P	1	53	SypO2	35	2031	58.7
1	P	1	53	SypO2	36	2079	59.7
1	P	1	53	SypO2	36	2071	59.7
1	P	1	53	SypO2	36	2080	59.7
1	P	1	53	SypO2	37	2134	60.7
1	P	1	53	SypO2	37	2137	60.7
1	P	1	53	SypO2	37	2137	60.7
1	P	1	53	SypO2	38	2185	61.7
1	P	1	53	SypO2	38	2186	61.7
1	P	1	53	SypO2	38	2190	61.7
1	P	1	53	SypO2	39	2237	62.7
1	P	1	53	SypO2	39	2229	62.7
1	P	1	53	SypO2	39	2234	62.7
1	P	1	53	SypO2	40	2268	63.7
1	P	1	53	SypO2	40	2266	63.7
1	P	1	53	SypO2	40	2271	63.7
1	P	1	53	SypO2	41	2294	64.7
1	P	1	53	SypO2	41	2306	64.7
1	P	1	53	SypO2	41	2297	64.7
1	P	1	53	SypO2	42	2323	65.9
1	P	1	53	SypO2	42	2321	65.7
1	P	1	53	SypO2	42	2325	65.9
1	P	1	53	SypO2	43	2335	66.9
1	P	1	53	SypO2	43	2330	66.7
1	P	1	53	SypO2	43	2334	66.9
1	P	1	53	SypO2	44	2336	67.7
1	P	1	53	SypO2	44	2340	67.7
1	P	1	53	SypO2	44	2331	67.7
1	P	1	53	SypO2	45	2329	68.7
1	P	1	53	SypO2	45	2339	68.7
1	P	1	53	SypO2	45	2340	68.7
1	P	1	53	SypO2	46	2326	69.7
1	P	1	53	SypO2	46	2321	69.7
1	P	1	53	SypO2	46	2329	69.9
1	P	1	53	SypO2	47	2319	70.9
1	P	1	53	SypO2	47	2320	70.7
1	P	1	53	SypO2	47	2322	70.9
1	P	1	53	SypO2	48	2300	71.7
1	P	1	53	SypO2	48	2302	71.7
1	P	1	53	SypO2	48	2297	71.7
1	P	1	53	SypO2	49	2286	72.7
1	P	1	53	SypO2	49	2278	72.7
1	P	1	53	SypO2	49	2286	72.7
1	P	1	53	SypO2	50	2261	73.7
1	P	1	53	SypO2	50	2269	73.7
1	P	1	53	SypO2	50	2266	73.9
1	P	1	53	SypO2	51	2245	74.7
1	P	1	53	SypO2	51	2241	74.7
1	P	1	53	SypO2	51	2244	74.7
1	P	1	53	SypO2	52	2207	75.7
1	P	1	53	SypO2	52	2224	75.7
1	P	1	53	SypO2	52	2225	75.7
1	P	1	53	SypO2	53	2202	76.9
1	P	1	53	SypO2	53	2194	76.7
1	P	1	53	SypO2	53	2193	76.7
1	P	1	53	SypO2	54	2162	77.7
1	P	1	53	SypO2	54	2160	77.7
1	P	1	53	SypO2	54	2165	77.7
1	P	1	53	SypO2	55	2134	78.7
1	P	1	53	SypO2	55	2135	78.7
1	P	1	53	SypO2	55	2134	78.9
1	P	1	53	SypO2	56	2114	79.7
1	P	1	53	SypO2	56	2113	79.7
1	P	1	53	SypO2	56	2111	79.7
1	P	1	53	SypO2	57	2090	80.7
1	P	1	53	SypO2	57	2089	80.7
1	P	1	53	SypO2	57	2081	80.7
1	P	1	53	SypO2	58	2060	82
1	P	1	53	SypO2	58	2058	81.7
1	P	1	53	SypO2	58	2065	81.9
1	P	1	53	SypO2	59	2044	82.7
1	P	1	53	SypO2	59	2045	82.7
1	P	1	53	SypO2	59	2037	82.7
1	P	1	53	SypO2	60	2016	84
1	P	1	53	SypO2	60	2011	83.7
1	P	1	53	SypO2	60	2014	83.9
1	P	1	53	SypO2	61	2000	84.9
1	P	1	53	SypO2	61	1995	84.7
1	P	1	53	SypO2	61	1997	84.7
1	P	1	53	SypO2	62	1983	85.9
1	P	1	53	SypO2	62	1978	85.7
1	P	1	53	SypO2	62	1983	85.7
1	P	1	53	SypO2	63	1967	86.7
1	P	1	53	SypO2	63	1970	86.7
1	P	1	53	SypO2	63	1966	86.7
1	P	1	53	SypO2	64	1962	87.7
1	P	1	53	SypO2	64	1958	87.9
1	P	1	53	SypO2	64	1953	87.7
1	P	1	53	SypO2	65	1950	88.7
1	P	1	53	SypO2	65	1950	88.7
1	P	1	53	SypO2	65	1957	88.7
1	P	1	53	SypO2	66	1944	89.9
1	P	1	53	SypO2	66	1940	89.7
1	P	1	53	SypO2	66	1940	89.7
1	P	1	53	SypO2	67	1937	90.7
1	P	1	53	SypO2	67	1941	90.7
1	P	1	53	SypO2	67	1933	90.7
1	P	1	53	SypO2	68	1931	91.7
1	P	1	53	SypO2	68	1930	91.7
1	P	1	53	SypO2	68	1932	91.7
1	P	1	53	SypO2	69	1930	92.7
1	P	1	53	SypO2	69	1923	92.7
1	P	1	53	SypO2	69	1928	92.7
1	P	1	53	SypO2	70	1920	93.9
1	P	1	53	SypO2	70	1922	93.5
1	P	1	53	SypO2	70	1921	93.9
1	P	1	53	SypO2	71	1923	94.9
1	P	1	53	SypO2	71	1919	94.7
1	P	1	53	SypO2	71	1921	94.7
1	P	1	54	SypO2	1	1942	24.1
1	P	1	54	SypO2	1	1947	24.1
1	P	1	54	SypO2	1	1948	24.1
1	P	1	54	SypO2	2	1943	25.8
1	P	1	54	SypO2	2	1945	25.8
1	P	1	54	SypO2	2	1944	25.8
1	P	1	54	SypO2	3	1943	27
1	P	1	54	SypO2	3	1935	27
1	P	1	54	SypO2	3	1939	27
1	P	1	54	SypO2	4	1934	28
1	P	1	54	SypO2	4	1930	28
1	P	1	54	SypO2	4	1931	28
1	P	1	54	SypO2	5	1931	29
1	P	1	54	SypO2	5	1930	29
1	P	1	54	SypO2	5	1931	29
1	P	1	54	SypO2	6	1933	30
1	P	1	54	SypO2	6	1935	30
1	P	1	54	SypO2	6	1929	30
1	P	1	54	SypO2	7	1931	31
1	P	1	54	SypO2	7	1930	30.8
1	P	1	54	SypO2	7	1925	31
1	P	1	54	SypO2	8	1930	31.8
1	P	1	54	SypO2	8	1926	31.8
1	P	1	54	SypO2	8	1922	31.8
1	P	1	54	SypO2	9	1927	32.8
1	P	1	54	SypO2	9	1922	32.8
1	P	1	54	SypO2	9	1926	32.8
1	P	1	54	SypO2	10	1921	33.8
1	P	1	54	SypO2	10	1915	34
1	P	1	54	SypO2	10	1919	33.8
1	P	1	54	SypO2	11	1918	34.8
1	P	1	54	SypO2	11	1914	34.8
1	P	1	54	SypO2	11	1918	34.8
1	P	1	54	SypO2	12	1922	35.8
1	P	1	54	SypO2	12	1911	35.8
1	P	1	54	SypO2	12	1918	35.8
1	P	1	54	SypO2	13	1918	36.8
1	P	1	54	SypO2	13	1918	36.8
1	P	1	54	SypO2	13	1918	36.8
1	P	1	54	SypO2	14	1912	37.8
1	P	1	54	SypO2	14	1915	37.8
1	P	1	54	SypO2	14	1917	37.8
1	P	1	54	SypO2	15	1914	38.7
1	P	1	54	SypO2	15	1916	38.8
1	P	1	54	SypO2	15	1916	38.7
1	P	1	54	SypO2	16	1912	39.8
1	P	1	54	SypO2	16	1912	39.7
1	P	1	54	SypO2	16	1914	39.8
1	P	1	54	SypO2	17	1910	40.7
1	P	1	54	SypO2	17	1912	40.8
1	P	1	54	SypO2	17	1913	40.7
1	P	1	54	SypO2	18	1912	41.7
1	P	1	54	SypO2	18	1911	41.7
1	P	1	54	SypO2	18	1910	41.7
1	P	1	54	SypO2	19	1911	42.7
1	P	1	54	SypO2	19	1902	42.7
1	P	1	54	SypO2	19	1907	42.7
1	P	1	54	SypO2	20	1909	43.7
1	P	1	54	SypO2	20	1910	43.7
1	P	1	54	SypO2	20	1909	43.7
1	P	1	54	SypO2	21	1909	44.7
1	P	1	54	SypO2	21	1907	44.8
1	P	1	54	SypO2	21	1909	44.7
1	P	1	54	SypO2	22	1908	45.7
1	P	1	54	SypO2	22	1909	45.7
1	P	1	54	SypO2	22	1902	45.7
1	P	1	54	SypO2	23	1909	46.7
1	P	1	54	SypO2	23	1904	46.7
1	P	1	54	SypO2	23	1908	46.7
1	P	1	54	SypO2	24	1906	47.7
1	P	1	54	SypO2	24	1905	47.7
1	P	1	54	SypO2	24	1908	47.7
1	P	1	54	SypO2	25	1909	48.7
1	P	1	54	SypO2	25	1902	48.7
1	P	1	54	SypO2	25	1910	48.7
1	P	1	54	SypO2	26	1911	49.7
1	P	1	54	SypO2	26	1910	49.7
1	P	1	54	SypO2	26	1907	49.7
1	P	1	54	SypO2	27	1906	50.7
1	P	1	54	SypO2	27	1905	50.7
1	P	1	54	SypO2	27	1906	50.7
1	P	1	54	SypO2	28	1909	51.7
1	P	1	54	SypO2	28	1911	51.7
1	P	1	54	SypO2	28	1911	51.7
1	P	1	54	SypO2	29	1910	52.7
1	P	1	54	SypO2	29	1907	52.7
1	P	1	54	SypO2	29	1906	52.7
1	P	1	54	SypO2	30	1909	53.7
1	P	1	54	SypO2	30	1899	53.8
1	P	1	54	SypO2	30	1904	53.7
1	P	1	54	SypO2	31	1904	54.7
1	P	1	54	SypO2	31	1900	54.7
1	P	1	54	SypO2	31	1907	54.7
1	P	1	54	SypO2	32	1893	55.7
1	P	1	54	SypO2	32	1896	55.7
1	P	1	54	SypO2	32	1892	55.7
1	P	1	54	SypO2	33	1896	56.7
1	P	1	54	SypO2	33	1894	56.7
1	P	1	54	SypO2	33	1895	56.7
1	P	1	54	SypO2	34	1899	57.7
1	P	1	54	SypO2	34	1900	57.7
1	P	1	54	SypO2	34	1900	57.7
1	P	1	54	SypO2	35	1904	58.7
1	P	1	54	SypO2	35	1902	58.7
1	P	1	54	SypO2	35	1901	58.7
1	P	1	54	SypO2	36	1908	59.7
1	P	1	54	SypO2	36	1909	59.7
1	P	1	54	SypO2	36	1916	59.7
1	P	1	54	SypO2	37	1915	60.7
1	P	1	54	SypO2	37	1918	60.7
1	P	1	54	SypO2	37	1915	60.7
1	P	1	54	SypO2	38	1921	61.7
1	P	1	54	SypO2	38	1923	61.7
1	P	1	54	SypO2	38	1927	61.7
1	P	1	54	SypO2	39	1929	62.7
1	P	1	54	SypO2	39	1934	62.7
1	P	1	54	SypO2	39	1935	62.7
1	P	1	54	SypO2	40	1947	63.7
1	P	1	54	SypO2	40	1944	63.7
1	P	1	54	SypO2	40	1945	63.7
1	P	1	54	SypO2	41	1968	64.7
1	P	1	54	SypO2	41	1972	64.7
1	P	1	54	SypO2	41	1979	64.7
1	P	1	54	SypO2	42	2068	65.9
1	P	1	54	SypO2	42	2072	65.7
1	P	1	54	SypO2	42	2076	65.9
1	P	1	54	SypO2	43	2283	66.9
1	P	1	54	SypO2	43	2301	66.7
1	P	1	54	SypO2	43	2318	66.9
1	P	1	54	SypO2	44	2639	67.7
1	P	1	54	SypO2	44	2662	67.7
1	P	1	54	SypO2	44	2686	67.7
1	P	1	54	SypO2	45	2953	68.7
1	P	1	54	SypO2	45	2962	68.7
1	P	1	54	SypO2	45	2985	68.7
1	P	1	54	SypO2	46	3138	69.7
1	P	1	54	SypO2	46	3130	69.7
1	P	1	54	SypO2	46	3143	69.9
1	P	1	54	SypO2	47	3211	70.9
1	P	1	54	SypO2	47	3201	70.7
1	P	1	54	SypO2	47	3212	70.9
1	P	1	54	SypO2	48	3226	71.7
1	P	1	54	SypO2	48	3234	71.7
1	P	1	54	SypO2	48	3225	71.7
1	P	1	54	SypO2	49	3236	72.7
1	P	1	54	SypO2	49	3217	72.7
1	P	1	54	SypO2	49	3233	72.7
1	P	1	54	SypO2	50	3205	73.7
1	P	1	54	SypO2	50	3212	73.7
1	P	1	54	SypO2	50	3200	73.9
1	P	1	54	SypO2	51	3172	74.7
1	P	1	54	SypO2	51	3178	74.7
1	P	1	54	SypO2	51	3174	74.7
1	P	1	54	SypO2	52	3127	75.7
1	P	1	54	SypO2	52	3131	75.7
1	P	1	54	SypO2	52	3120	75.7
1	P	1	54	SypO2	53	3088	76.9
1	P	1	54	SypO2	53	3069	76.7
1	P	1	54	SypO2	53	3071	76.7
1	P	1	54	SypO2	54	3027	77.7
1	P	1	54	SypO2	54	3019	77.7
1	P	1	54	SypO2	54	3018	77.7
1	P	1	54	SypO2	55	2967	78.7
1	P	1	54	SypO2	55	2955	78.7
1	P	1	54	SypO2	55	2954	78.9
1	P	1	54	SypO2	56	2904	79.7
1	P	1	54	SypO2	56	2896	79.7
1	P	1	54	SypO2	56	2892	79.7
1	P	1	54	SypO2	57	2839	80.7
1	P	1	54	SypO2	57	2827	80.7
1	P	1	54	SypO2	57	2825	80.7
1	P	1	54	SypO2	58	2754	82
1	P	1	54	SypO2	58	2745	81.7
1	P	1	54	SypO2	58	2757	81.9
1	P	1	54	SypO2	59	2675	82.7
1	P	1	54	SypO2	59	2675	82.7
1	P	1	54	SypO2	59	2673	82.7
1	P	1	54	SypO2	60	2593	84
1	P	1	54	SypO2	60	2584	83.7
1	P	1	54	SypO2	60	2582	83.9
1	P	1	54	SypO2	61	2506	84.9
1	P	1	54	SypO2	61	2498	84.7
1	P	1	54	SypO2	61	2497	84.7
1	P	1	54	SypO2	62	2418	85.9
1	P	1	54	SypO2	62	2406	85.7
1	P	1	54	SypO2	62	2406	85.7
1	P	1	54	SypO2	63	2341	86.7
1	P	1	54	SypO2	63	2336	86.7
1	P	1	54	SypO2	63	2322	86.7
1	P	1	54	SypO2	64	2273	87.7
1	P	1	54	SypO2	64	2255	87.9
1	P	1	54	SypO2	64	2248	87.7
1	P	1	54	SypO2	65	2193	88.7
1	P	1	54	SypO2	65	2185	88.7
1	P	1	54	SypO2	65	2192	88.7
1	P	1	54	SypO2	66	2129	89.9
1	P	1	54	SypO2	66	2124	89.7
1	P	1	54	SypO2	66	2126	89.7
1	P	1	54	SypO2	67	2076	90.7
1	P	1	54	SypO2	67	2068	90.7
1	P	1	54	SypO2	67	2068	90.7
1	P	1	54	SypO2	68	2030	91.7
1	P	1	54	SypO2	68	2028	91.7
1	P	1	54	SypO2	68	2028	91.7
1	P	1	54	SypO2	69	1987	92.7
1	P	1	54	SypO2	69	1985	92.7
1	P	1	54	SypO2	69	1990	92.7
1	P	1	54	SypO2	70	1953	93.9
1	P	1	54	SypO2	70	1966	93.5
1	P	1	54	SypO2	70	1964	93.9
1	P	1	54	SypO2	71	1941	94.9
1	P	1	54	SypO2	71	1945	94.7
1	P	1	54	SypO2	71	1944	94.7
1	P	1	55	SypO2	1	1981	24.1
1	P	1	55	SypO2	1	1989	24.1
1	P	1	55	SypO2	1	1986	24.1
1	P	1	55	SypO2	2	1982	25.8
1	P	1	55	SypO2	2	1978	25.8
1	P	1	55	SypO2	2	1993	25.8
1	P	1	55	SypO2	3	1977	27
1	P	1	55	SypO2	3	1974	27
1	P	1	55	SypO2	3	1973	27
1	P	1	55	SypO2	4	1967	28
1	P	1	55	SypO2	4	1968	28
1	P	1	55	SypO2	4	1973	28
1	P	1	55	SypO2	5	1961	29
1	P	1	55	SypO2	5	1972	29
1	P	1	55	SypO2	5	1971	29
1	P	1	55	SypO2	6	1959	30
1	P	1	55	SypO2	6	1965	30
1	P	1	55	SypO2	6	1962	30
1	P	1	55	SypO2	7	1961	31
1	P	1	55	SypO2	7	1956	30.8
1	P	1	55	SypO2	7	1957	31
1	P	1	55	SypO2	8	1958	31.8
1	P	1	55	SypO2	8	1956	31.8
1	P	1	55	SypO2	8	1959	31.8
1	P	1	55	SypO2	9	1951	32.8
1	P	1	55	SypO2	9	1950	32.8
1	P	1	55	SypO2	9	1953	32.8
1	P	1	55	SypO2	10	1952	33.8
1	P	1	55	SypO2	10	1947	34
1	P	1	55	SypO2	10	1947	33.8
1	P	1	55	SypO2	11	1947	34.8
1	P	1	55	SypO2	11	1943	34.8
1	P	1	55	SypO2	11	1942	34.8
1	P	1	55	SypO2	12	1946	35.8
1	P	1	55	SypO2	12	1945	35.8
1	P	1	55	SypO2	12	1945	35.8
1	P	1	55	SypO2	13	1943	36.8
1	P	1	55	SypO2	13	1940	36.8
1	P	1	55	SypO2	13	1938	36.8
1	P	1	55	SypO2	14	1937	37.8
1	P	1	55	SypO2	14	1938	37.8
1	P	1	55	SypO2	14	1936	37.8
1	P	1	55	SypO2	15	1936	38.7
1	P	1	55	SypO2	15	1937	38.8
1	P	1	55	SypO2	15	1937	38.7
1	P	1	55	SypO2	16	1939	39.8
1	P	1	55	SypO2	16	1935	39.7
1	P	1	55	SypO2	16	1936	39.8
1	P	1	55	SypO2	17	1939	40.7
1	P	1	55	SypO2	17	1935	40.8
1	P	1	55	SypO2	17	1939	40.7
1	P	1	55	SypO2	18	1942	41.7
1	P	1	55	SypO2	18	1937	41.7
1	P	1	55	SypO2	18	1942	41.7
1	P	1	55	SypO2	19	1945	42.7
1	P	1	55	SypO2	19	1939	42.7
1	P	1	55	SypO2	19	1935	42.7
1	P	1	55	SypO2	20	1943	43.7
1	P	1	55	SypO2	20	1942	43.7
1	P	1	55	SypO2	20	1938	43.7
1	P	1	55	SypO2	21	1935	44.7
1	P	1	55	SypO2	21	1942	44.8
1	P	1	55	SypO2	21	1942	44.7
1	P	1	55	SypO2	22	1938	45.7
1	P	1	55	SypO2	22	1938	45.7
1	P	1	55	SypO2	22	1942	45.7
1	P	1	55	SypO2	23	1935	46.7
1	P	1	55	SypO2	23	1936	46.7
1	P	1	55	SypO2	23	1931	46.7
1	P	1	55	SypO2	24	1941	47.7
1	P	1	55	SypO2	24	1936	47.7
1	P	1	55	SypO2	24	1939	47.7
1	P	1	55	SypO2	25	1934	48.7
1	P	1	55	SypO2	25	1940	48.7
1	P	1	55	SypO2	25	1937	48.7
1	P	1	55	SypO2	26	1940	49.7
1	P	1	55	SypO2	26	1939	49.7
1	P	1	55	SypO2	26	1943	49.7
1	P	1	55	SypO2	27	1942	50.7
1	P	1	55	SypO2	27	1938	50.7
1	P	1	55	SypO2	27	1944	50.7
1	P	1	55	SypO2	28	1938	51.7
1	P	1	55	SypO2	28	1943	51.7
1	P	1	55	SypO2	28	1944	51.7
1	P	1	55	SypO2	29	1946	52.7
1	P	1	55	SypO2	29	1944	52.7
1	P	1	55	SypO2	29	1946	52.7
1	P	1	55	SypO2	30	1955	53.7
1	P	1	55	SypO2	30	1950	53.8
1	P	1	55	SypO2	30	1954	53.7
1	P	1	55	SypO2	31	1962	54.7
1	P	1	55	SypO2	31	1961	54.7
1	P	1	55	SypO2	31	1969	54.7
1	P	1	55	SypO2	32	1976	55.7
1	P	1	55	SypO2	32	1978	55.7
1	P	1	55	SypO2	32	1978	55.7
1	P	1	55	SypO2	33	1990	56.7
1	P	1	55	SypO2	33	1997	56.7
1	P	1	55	SypO2	33	1993	56.7
1	P	1	55	SypO2	34	2020	57.7
1	P	1	55	SypO2	34	2025	57.7
1	P	1	55	SypO2	34	2024	57.7
1	P	1	55	SypO2	35	2064	58.7
1	P	1	55	SypO2	35	2069	58.7
1	P	1	55	SypO2	35	2070	58.7
1	P	1	55	SypO2	36	2139	59.7
1	P	1	55	SypO2	36	2134	59.7
1	P	1	55	SypO2	36	2150	59.7
1	P	1	55	SypO2	37	2205	60.7
1	P	1	55	SypO2	37	2208	60.7
1	P	1	55	SypO2	37	2210	60.7
1	P	1	55	SypO2	38	2262	61.7
1	P	1	55	SypO2	38	2264	61.7
1	P	1	55	SypO2	38	2264	61.7
1	P	1	55	SypO2	39	2293	62.7
1	P	1	55	SypO2	39	2299	62.7
1	P	1	55	SypO2	39	2310	62.7
1	P	1	55	SypO2	40	2331	63.7
1	P	1	55	SypO2	40	2329	63.7
1	P	1	55	SypO2	40	2333	63.7
1	P	1	55	SypO2	41	2353	64.7
1	P	1	55	SypO2	41	2347	64.7
1	P	1	55	SypO2	41	2353	64.7
1	P	1	55	SypO2	42	2354	65.9
1	P	1	55	SypO2	42	2353	65.7
1	P	1	55	SypO2	42	2359	65.9
1	P	1	55	SypO2	43	2345	66.9
1	P	1	55	SypO2	43	2351	66.7
1	P	1	55	SypO2	43	2352	66.9
1	P	1	55	SypO2	44	2339	67.7
1	P	1	55	SypO2	44	2342	67.7
1	P	1	55	SypO2	44	2344	67.7
1	P	1	55	SypO2	45	2339	68.7
1	P	1	55	SypO2	45	2337	68.7
1	P	1	55	SypO2	45	2341	68.7
1	P	1	55	SypO2	46	2323	69.7
1	P	1	55	SypO2	46	2318	69.7
1	P	1	55	SypO2	46	2325	69.9
1	P	1	55	SypO2	47	2305	70.9
1	P	1	55	SypO2	47	2308	70.7
1	P	1	55	SypO2	47	2313	70.9
1	P	1	55	SypO2	48	2299	71.7
1	P	1	55	SypO2	48	2295	71.7
1	P	1	55	SypO2	48	2297	71.7
1	P	1	55	SypO2	49	2283	72.7
1	P	1	55	SypO2	49	2279	72.7
1	P	1	55	SypO2	49	2284	72.7
1	P	1	55	SypO2	50	2267	73.7
1	P	1	55	SypO2	50	2269	73.7
1	P	1	55	SypO2	50	2271	73.9
1	P	1	55	SypO2	51	2249	74.7
1	P	1	55	SypO2	51	2249	74.7
1	P	1	55	SypO2	51	2253	74.7
1	P	1	55	SypO2	52	2237	75.7
1	P	1	55	SypO2	52	2225	75.7
1	P	1	55	SypO2	52	2223	75.7
1	P	1	55	SypO2	53	2205	76.9
1	P	1	55	SypO2	53	2197	76.7
1	P	1	55	SypO2	53	2199	76.7
1	P	1	55	SypO2	54	2171	77.7
1	P	1	55	SypO2	54	2171	77.7
1	P	1	55	SypO2	54	2180	77.7
1	P	1	55	SypO2	55	2151	78.7
1	P	1	55	SypO2	55	2144	78.7
1	P	1	55	SypO2	55	2138	78.9
1	P	1	55	SypO2	56	2117	79.7
1	P	1	55	SypO2	56	2111	79.7
1	P	1	55	SypO2	56	2121	79.7
1	P	1	55	SypO2	57	2095	80.7
1	P	1	55	SypO2	57	2089	80.7
1	P	1	55	SypO2	57	2091	80.7
1	P	1	55	SypO2	58	2072	82
1	P	1	55	SypO2	58	2063	81.7
1	P	1	55	SypO2	58	2066	81.9
1	P	1	55	SypO2	59	2044	82.7
1	P	1	55	SypO2	59	2042	82.7
1	P	1	55	SypO2	59	2046	82.7
1	P	1	55	SypO2	60	2030	84
1	P	1	55	SypO2	60	2024	83.7
1	P	1	55	SypO2	60	2024	83.9
1	P	1	55	SypO2	61	2009	84.9
1	P	1	55	SypO2	61	2010	84.7
1	P	1	55	SypO2	61	2011	84.7
1	P	1	55	SypO2	62	1995	85.9
1	P	1	55	SypO2	62	1991	85.7
1	P	1	55	SypO2	62	2000	85.7
1	P	1	55	SypO2	63	1985	86.7
1	P	1	55	SypO2	63	1981	86.7
1	P	1	55	SypO2	63	1984	86.7
1	P	1	55	SypO2	64	1972	87.7
1	P	1	55	SypO2	64	1969	87.9
1	P	1	55	SypO2	64	1972	87.7
1	P	1	55	SypO2	65	1965	88.7
1	P	1	55	SypO2	65	1963	88.7
1	P	1	55	SypO2	65	1963	88.7
1	P	1	55	SypO2	66	1956	89.9
1	P	1	55	SypO2	66	1954	89.7
1	P	1	55	SypO2	66	1957	89.7
1	P	1	55	SypO2	67	1949	90.7
1	P	1	55	SypO2	67	1948	90.7
1	P	1	55	SypO2	67	1949	90.7
1	P	1	55	SypO2	68	1949	91.7
1	P	1	55	SypO2	68	1945	91.7
1	P	1	55	SypO2	68	1947	91.7
1	P	1	55	SypO2	69	1950	92.7
1	P	1	55	SypO2	69	1943	92.7
1	P	1	55	SypO2	69	1941	92.7
1	P	1	55	SypO2	70	1942	93.9
1	P	1	55	SypO2	70	1940	93.5
1	P	1	55	SypO2	70	1940	93.9
1	P	1	55	SypO2	71	1937	94.9
1	P	1	55	SypO2	71	1940	94.7
1	P	1	55	SypO2	71	1937	94.7
1	P	1	56	SypO2	1	1936	24.1
1	P	1	56	SypO2	1	1934	24.1
1	P	1	56	SypO2	1	1939	24.1
1	P	1	56	SypO2	2	1928	25.8
1	P	1	56	SypO2	2	1930	25.8
1	P	1	56	SypO2	2	1926	25.8
1	P	1	56	SypO2	3	1923	27
1	P	1	56	SypO2	3	1916	27
1	P	1	56	SypO2	3	1926	27
1	P	1	56	SypO2	4	1915	28
1	P	1	56	SypO2	4	1913	28
1	P	1	56	SypO2	4	1914	28
1	P	1	56	SypO2	5	1912	29
1	P	1	56	SypO2	5	1906	29
1	P	1	56	SypO2	5	1910	29
1	P	1	56	SypO2	6	1903	30
1	P	1	56	SypO2	6	1908	30
1	P	1	56	SypO2	6	1906	30
1	P	1	56	SypO2	7	1900	31
1	P	1	56	SypO2	7	1893	30.8
1	P	1	56	SypO2	7	1890	31
1	P	1	56	SypO2	8	1897	31.8
1	P	1	56	SypO2	8	1895	31.8
1	P	1	56	SypO2	8	1894	31.8
1	P	1	56	SypO2	9	1894	32.8
1	P	1	56	SypO2	9	1892	32.8
1	P	1	56	SypO2	9	1885	32.8
1	P	1	56	SypO2	10	1886	33.8
1	P	1	56	SypO2	10	1886	34
1	P	1	56	SypO2	10	1883	33.8
1	P	1	56	SypO2	11	1885	34.8
1	P	1	56	SypO2	11	1881	34.8
1	P	1	56	SypO2	11	1884	34.8
1	P	1	56	SypO2	12	1890	35.8
1	P	1	56	SypO2	12	1892	35.8
1	P	1	56	SypO2	12	1894	35.8
1	P	1	56	SypO2	13	1893	36.8
1	P	1	56	SypO2	13	1891	36.8
1	P	1	56	SypO2	13	1892	36.8
1	P	1	56	SypO2	14	1889	37.8
1	P	1	56	SypO2	14	1893	37.8
1	P	1	56	SypO2	14	1889	37.8
1	P	1	56	SypO2	15	1886	38.7
1	P	1	56	SypO2	15	1885	38.8
1	P	1	56	SypO2	15	1886	38.7
1	P	1	56	SypO2	16	1882	39.8
1	P	1	56	SypO2	16	1883	39.7
1	P	1	56	SypO2	16	1886	39.7
1	P	1	56	SypO2	17	1891	40.7
1	P	1	56	SypO2	17	1887	40.8
1	P	1	56	SypO2	17	1881	40.7
1	P	1	56	SypO2	18	1890	41.7
1	P	1	56	SypO2	18	1886	41.7
1	P	1	56	SypO2	18	1885	41.7
1	P	1	56	SypO2	19	1888	42.7
1	P	1	56	SypO2	19	1887	42.7
1	P	1	56	SypO2	19	1883	42.8
1	P	1	56	SypO2	20	1882	43.7
1	P	1	56	SypO2	20	1882	43.7
1	P	1	56	SypO2	20	1886	43.7
1	P	1	56	SypO2	21	1887	44.7
1	P	1	56	SypO2	21	1891	44.8
1	P	1	56	SypO2	21	1885	44.7
1	P	1	56	SypO2	22	1885	45.7
1	P	1	56	SypO2	22	1883	45.7
1	P	1	56	SypO2	22	1886	45.7
1	P	1	56	SypO2	23	1886	46.7
1	P	1	56	SypO2	23	1886	46.7
1	P	1	56	SypO2	23	1888	46.7
1	P	1	56	SypO2	24	1887	47.7
1	P	1	56	SypO2	24	1884	47.7
1	P	1	56	SypO2	24	1886	47.7
1	P	1	56	SypO2	25	1887	48.7
1	P	1	56	SypO2	25	1882	48.7
1	P	1	56	SypO2	25	1888	48.7
1	P	1	56	SypO2	26	1893	49.7
1	P	1	56	SypO2	26	1888	49.7
1	P	1	56	SypO2	26	1886	49.7
1	P	1	56	SypO2	27	1886	50.7
1	P	1	56	SypO2	27	1888	50.7
1	P	1	56	SypO2	27	1884	50.8
1	P	1	56	SypO2	28	1889	51.7
1	P	1	56	SypO2	28	1889	51.7
1	P	1	56	SypO2	28	1887	51.7
1	P	1	56	SypO2	29	1888	52.7
1	P	1	56	SypO2	29	1890	52.7
1	P	1	56	SypO2	29	1890	52.7
1	P	1	56	SypO2	30	1894	53.7
1	P	1	56	SypO2	30	1888	53.8
1	P	1	56	SypO2	30	1891	53.7
1	P	1	56	SypO2	31	1893	54.7
1	P	1	56	SypO2	31	1892	54.7
1	P	1	56	SypO2	31	1891	54.7
1	P	1	56	SypO2	32	1887	55.7
1	P	1	56	SypO2	32	1887	55.7
1	P	1	56	SypO2	32	1887	55.7
1	P	1	56	SypO2	33	1888	56.7
1	P	1	56	SypO2	33	1887	56.7
1	P	1	56	SypO2	33	1884	56.7
1	P	1	56	SypO2	34	1894	57.7
1	P	1	56	SypO2	34	1891	57.7
1	P	1	56	SypO2	34	1893	57.7
1	P	1	56	SypO2	35	1898	58.7
1	P	1	56	SypO2	35	1901	58.7
1	P	1	56	SypO2	35	1898	58.7
1	P	1	56	SypO2	36	1911	59.7
1	P	1	56	SypO2	36	1910	59.7
1	P	1	56	SypO2	36	1913	59.7
1	P	1	56	SypO2	37	1924	60.7
1	P	1	56	SypO2	37	1924	60.7
1	P	1	56	SypO2	37	1922	60.7
1	P	1	56	SypO2	38	1941	61.7
1	P	1	56	SypO2	38	1939	61.7
1	P	1	56	SypO2	38	1941	61.7
1	P	1	56	SypO2	39	1989	62.7
1	P	1	56	SypO2	39	1988	62.7
1	P	1	56	SypO2	39	1994	62.8
1	P	1	56	SypO2	40	2106	63.7
1	P	1	56	SypO2	40	2114	63.7
1	P	1	56	SypO2	40	2122	63.8
1	P	1	56	SypO2	41	2352	64.7
1	P	1	56	SypO2	41	2372	64.7
1	P	1	56	SypO2	41	2387	64.7
1	P	1	56	SypO2	42	2718	65.9
1	P	1	56	SypO2	42	2732	65.7
1	P	1	56	SypO2	42	2762	65.7
1	P	1	56	SypO2	43	3023	66.9
1	P	1	56	SypO2	43	3018	66.7
1	P	1	56	SypO2	43	3058	66.9
1	P	1	56	SypO2	44	3191	67.7
1	P	1	56	SypO2	44	3202	67.7
1	P	1	56	SypO2	44	3224	67.9
1	P	1	56	SypO2	45	3283	68.7
1	P	1	56	SypO2	45	3285	68.7
1	P	1	56	SypO2	45	3292	68.9
1	P	1	56	SypO2	46	3320	69.7
1	P	1	56	SypO2	46	3313	69.7
1	P	1	56	SypO2	46	3309	70
1	P	1	56	SypO2	47	3321	70.9
1	P	1	56	SypO2	47	3304	70.7
1	P	1	56	SypO2	47	3321	70.9
1	P	1	56	SypO2	48	3296	71.7
1	P	1	56	SypO2	48	3296	71.7
1	P	1	56	SypO2	48	3299	71.7
1	P	1	56	SypO2	49	3270	72.7
1	P	1	56	SypO2	49	3256	72.7
1	P	1	56	SypO2	49	3264	72.9
1	P	1	56	SypO2	50	3212	73.7
1	P	1	56	SypO2	50	3223	73.7
1	P	1	56	SypO2	50	3219	73.9
1	P	1	56	SypO2	51	3167	74.7
1	P	1	56	SypO2	51	3176	74.7
1	P	1	56	SypO2	51	3154	74.9
1	P	1	56	SypO2	52	3112	75.7
1	P	1	56	SypO2	52	3101	75.7
1	P	1	56	SypO2	52	3107	75.7
1	P	1	56	SypO2	53	3051	76.9
1	P	1	56	SypO2	53	3056	76.7
1	P	1	56	SypO2	53	3066	76.9
1	P	1	56	SypO2	54	2998	77.7
1	P	1	56	SypO2	54	2993	77.7
1	P	1	56	SypO2	54	2998	77.7
1	P	1	56	SypO2	55	2944	78.7
1	P	1	56	SypO2	55	2921	78.7
1	P	1	56	SypO2	55	2924	78.9
1	P	1	56	SypO2	56	2867	79.7
1	P	1	56	SypO2	56	2869	79.7
1	P	1	56	SypO2	56	2867	79.9
1	P	1	56	SypO2	57	2805	80.7
1	P	1	56	SypO2	57	2790	80.7
1	P	1	56	SypO2	57	2800	80.7
1	P	1	56	SypO2	58	2723	82
1	P	1	56	SypO2	58	2715	81.7
1	P	1	56	SypO2	58	2723	81.7
1	P	1	56	SypO2	59	2646	82.7
1	P	1	56	SypO2	59	2653	82.7
1	P	1	56	SypO2	59	2641	82.9
1	P	1	56	SypO2	60	2563	84
1	P	1	56	SypO2	60	2567	83.7
1	P	1	56	SypO2	60	2571	84
1	P	1	56	SypO2	61	2500	84.9
1	P	1	56	SypO2	61	2480	84.7
1	P	1	56	SypO2	61	2485	84.7
1	P	1	56	SypO2	62	2405	85.9
1	P	1	56	SypO2	62	2409	85.7
1	P	1	56	SypO2	62	2410	85.9
1	P	1	56	SypO2	63	2337	86.7
1	P	1	56	SypO2	63	2339	86.7
1	P	1	56	SypO2	63	2334	86.7
1	P	1	56	SypO2	64	2282	87.7
1	P	1	56	SypO2	64	2262	87.9
1	P	1	56	SypO2	64	2260	87.7
1	P	1	56	SypO2	65	2208	88.7
1	P	1	56	SypO2	65	2199	88.7
1	P	1	56	SypO2	65	2191	88.9
1	P	1	56	SypO2	66	2143	89.9
1	P	1	56	SypO2	66	2140	89.7
1	P	1	56	SypO2	66	2134	89.7
1	P	1	56	SypO2	67	2097	90.7
1	P	1	56	SypO2	67	2088	90.7
1	P	1	56	SypO2	67	2092	90.7
1	P	1	56	SypO2	68	2050	91.7
1	P	1	56	SypO2	68	2045	91.7
1	P	1	56	SypO2	68	2044	91.7
1	P	1	56	SypO2	69	2015	92.7
1	P	1	56	SypO2	69	2005	92.7
1	P	1	56	SypO2	69	2004	92.9
1	P	1	56	SypO2	70	1979	93.9
1	P	1	56	SypO2	70	1977	93.5
1	P	1	56	SypO2	70	1977	93.7
1	P	1	56	SypO2	71	1958	94.9
1	P	1	56	SypO2	71	1961	94.7
1	P	1	56	SypO2	71	1956	94.7
1	P	1	57	SypO2	1	1927	24.1
1	P	1	57	SypO2	1	1928	24.1
1	P	1	57	SypO2	1	1924	24.1
1	P	1	57	SypO2	2	1920	25.8
1	P	1	57	SypO2	2	1922	25.8
1	P	1	57	SypO2	2	1920	25.8
1	P	1	57	SypO2	3	1917	27
1	P	1	57	SypO2	3	1913	27
1	P	1	57	SypO2	3	1914	27
1	P	1	57	SypO2	4	1918	28
1	P	1	57	SypO2	4	1912	28
1	P	1	57	SypO2	4	1908	28
1	P	1	57	SypO2	5	1913	29
1	P	1	57	SypO2	5	1912	29
1	P	1	57	SypO2	5	1914	29
1	P	1	57	SypO2	6	1908	30
1	P	1	57	SypO2	6	1909	30
1	P	1	57	SypO2	6	1908	30
1	P	1	57	SypO2	7	1904	31
1	P	1	57	SypO2	7	1903	30.8
1	P	1	57	SypO2	7	1905	31
1	P	1	57	SypO2	8	1905	31.8
1	P	1	57	SypO2	8	1898	31.8
1	P	1	57	SypO2	8	1900	31.8
1	P	1	57	SypO2	9	1901	32.8
1	P	1	57	SypO2	9	1896	32.8
1	P	1	57	SypO2	9	1902	32.8
1	P	1	57	SypO2	10	1895	33.8
1	P	1	57	SypO2	10	1892	34
1	P	1	57	SypO2	10	1900	33.8
1	P	1	57	SypO2	11	1897	34.8
1	P	1	57	SypO2	11	1892	34.8
1	P	1	57	SypO2	11	1895	34.8
1	P	1	57	SypO2	12	1891	35.8
1	P	1	57	SypO2	12	1890	35.8
1	P	1	57	SypO2	12	1894	35.8
1	P	1	57	SypO2	13	1892	36.8
1	P	1	57	SypO2	13	1896	36.8
1	P	1	57	SypO2	13	1892	36.8
1	P	1	57	SypO2	14	1887	37.8
1	P	1	57	SypO2	14	1890	37.8
1	P	1	57	SypO2	14	1890	37.8
1	P	1	57	SypO2	15	1889	38.7
1	P	1	57	SypO2	15	1887	38.8
1	P	1	57	SypO2	15	1890	38.7
1	P	1	57	SypO2	16	1888	39.8
1	P	1	57	SypO2	16	1890	39.7
1	P	1	57	SypO2	16	1896	39.7
1	P	1	57	SypO2	17	1890	40.7
1	P	1	57	SypO2	17	1886	40.8
1	P	1	57	SypO2	17	1887	40.7
1	P	1	57	SypO2	18	1891	41.7
1	P	1	57	SypO2	18	1885	41.7
1	P	1	57	SypO2	18	1885	41.7
1	P	1	57	SypO2	19	1886	42.7
1	P	1	57	SypO2	19	1885	42.7
1	P	1	57	SypO2	19	1884	42.8
1	P	1	57	SypO2	20	1888	43.7
1	P	1	57	SypO2	20	1884	43.7
1	P	1	57	SypO2	20	1885	43.7
1	P	1	57	SypO2	21	1886	44.7
1	P	1	57	SypO2	21	1890	44.8
1	P	1	57	SypO2	21	1888	44.7
1	P	1	57	SypO2	22	1883	45.7
1	P	1	57	SypO2	22	1881	45.7
1	P	1	57	SypO2	22	1883	45.7
1	P	1	57	SypO2	23	1884	46.7
1	P	1	57	SypO2	23	1883	46.7
1	P	1	57	SypO2	23	1883	46.7
1	P	1	57	SypO2	24	1885	47.7
1	P	1	57	SypO2	24	1877	47.7
1	P	1	57	SypO2	24	1883	47.7
1	P	1	57	SypO2	25	1878	48.7
1	P	1	57	SypO2	25	1881	48.7
1	P	1	57	SypO2	25	1884	48.7
1	P	1	57	SypO2	26	1887	49.7
1	P	1	57	SypO2	26	1878	49.7
1	P	1	57	SypO2	26	1882	49.7
1	P	1	57	SypO2	27	1890	50.7
1	P	1	57	SypO2	27	1883	50.7
1	P	1	57	SypO2	27	1882	50.8
1	P	1	57	SypO2	28	1884	51.7
1	P	1	57	SypO2	28	1887	51.7
1	P	1	57	SypO2	28	1889	51.7
1	P	1	57	SypO2	29	1883	52.7
1	P	1	57	SypO2	29	1890	52.7
1	P	1	57	SypO2	29	1882	52.7
1	P	1	57	SypO2	30	1892	53.7
1	P	1	57	SypO2	30	1889	53.8
1	P	1	57	SypO2	30	1889	53.7
1	P	1	57	SypO2	31	1896	54.7
1	P	1	57	SypO2	31	1896	54.7
1	P	1	57	SypO2	31	1896	54.7
1	P	1	57	SypO2	32	1890	55.7
1	P	1	57	SypO2	32	1893	55.7
1	P	1	57	SypO2	32	1896	55.7
1	P	1	57	SypO2	33	1900	56.7
1	P	1	57	SypO2	33	1903	56.7
1	P	1	57	SypO2	33	1900	56.7
1	P	1	57	SypO2	34	1936	57.7
1	P	1	57	SypO2	34	1939	57.7
1	P	1	57	SypO2	34	1941	57.7
1	P	1	57	SypO2	35	2046	58.7
1	P	1	57	SypO2	35	2059	58.7
1	P	1	57	SypO2	35	2061	58.7
1	P	1	57	SypO2	36	2251	59.7
1	P	1	57	SypO2	36	2258	59.7
1	P	1	57	SypO2	36	2278	59.7
1	P	1	57	SypO2	37	2539	60.7
1	P	1	57	SypO2	37	2553	60.7
1	P	1	57	SypO2	37	2562	60.7
1	P	1	57	SypO2	38	2817	61.7
1	P	1	57	SypO2	38	2822	61.7
1	P	1	57	SypO2	38	2827	61.7
1	P	1	57	SypO2	39	3004	62.7
1	P	1	57	SypO2	39	2986	62.7
1	P	1	57	SypO2	39	3006	62.8
1	P	1	57	SypO2	40	3100	63.7
1	P	1	57	SypO2	40	3096	63.7
1	P	1	57	SypO2	40	3095	63.8
1	P	1	57	SypO2	41	3149	64.7
1	P	1	57	SypO2	41	3135	64.7
1	P	1	57	SypO2	41	3147	64.7
1	P	1	57	SypO2	42	3192	65.9
1	P	1	57	SypO2	42	3162	65.7
1	P	1	57	SypO2	42	3177	65.7
1	P	1	57	SypO2	43	3186	66.9
1	P	1	57	SypO2	43	3175	66.7
1	P	1	57	SypO2	43	3187	66.9
1	P	1	57	SypO2	44	3166	67.7
1	P	1	57	SypO2	44	3157	67.7
1	P	1	57	SypO2	44	3172	67.9
1	P	1	57	SypO2	45	3153	68.7
1	P	1	57	SypO2	45	3147	68.7
1	P	1	57	SypO2	45	3141	68.9
1	P	1	57	SypO2	46	3114	69.7
1	P	1	57	SypO2	46	3108	69.7
1	P	1	57	SypO2	46	3116	70
1	P	1	57	SypO2	47	3087	70.9
1	P	1	57	SypO2	47	3074	70.7
1	P	1	57	SypO2	47	3078	70.9
1	P	1	57	SypO2	48	3052	71.7
1	P	1	57	SypO2	48	3051	71.7
1	P	1	57	SypO2	48	3043	71.7
1	P	1	57	SypO2	49	3010	72.7
1	P	1	57	SypO2	49	2995	72.7
1	P	1	57	SypO2	49	3013	72.9
1	P	1	57	SypO2	50	2962	73.7
1	P	1	57	SypO2	50	2956	73.7
1	P	1	57	SypO2	50	2954	73.9
1	P	1	57	SypO2	51	2906	74.7
1	P	1	57	SypO2	51	2910	74.7
1	P	1	57	SypO2	51	2892	74.9
1	P	1	57	SypO2	52	2849	75.7
1	P	1	57	SypO2	52	2852	75.7
1	P	1	57	SypO2	52	2855	75.7
1	P	1	57	SypO2	53	2794	76.9
1	P	1	57	SypO2	53	2783	76.7
1	P	1	57	SypO2	53	2801	76.9
1	P	1	57	SypO2	54	2733	77.7
1	P	1	57	SypO2	54	2734	77.7
1	P	1	57	SypO2	54	2738	77.7
1	P	1	57	SypO2	55	2668	78.7
1	P	1	57	SypO2	55	2660	78.7
1	P	1	57	SypO2	55	2661	78.9
1	P	1	57	SypO2	56	2607	79.7
1	P	1	57	SypO2	56	2591	79.7
1	P	1	57	SypO2	56	2597	79.9
1	P	1	57	SypO2	57	2548	80.7
1	P	1	57	SypO2	57	2533	80.7
1	P	1	57	SypO2	57	2536	80.7
1	P	1	57	SypO2	58	2472	82
1	P	1	57	SypO2	58	2462	81.7
1	P	1	57	SypO2	58	2455	81.7
1	P	1	57	SypO2	59	2397	82.7
1	P	1	57	SypO2	59	2391	82.7
1	P	1	57	SypO2	59	2384	82.9
1	P	1	57	SypO2	60	2325	84
1	P	1	57	SypO2	60	2316	83.7
1	P	1	57	SypO2	60	2312	84
1	P	1	57	SypO2	61	2256	84.9
1	P	1	57	SypO2	61	2252	84.7
1	P	1	57	SypO2	61	2246	84.7
1	P	1	57	SypO2	62	2195	85.9
1	P	1	57	SypO2	62	2189	85.7
1	P	1	57	SypO2	62	2186	85.9
1	P	1	57	SypO2	63	2141	86.7
1	P	1	57	SypO2	63	2140	86.7
1	P	1	57	SypO2	63	2134	86.7
1	P	1	57	SypO2	64	2092	87.7
1	P	1	57	SypO2	64	2080	87.9
1	P	1	57	SypO2	64	2078	87.7
1	P	1	57	SypO2	65	2039	88.7
1	P	1	57	SypO2	65	2033	88.7
1	P	1	57	SypO2	65	2041	88.9
1	P	1	57	SypO2	66	2001	89.9
1	P	1	57	SypO2	66	1997	89.7
1	P	1	57	SypO2	66	1998	89.7
1	P	1	57	SypO2	67	1969	90.7
1	P	1	57	SypO2	67	1964	90.7
1	P	1	57	SypO2	67	1967	90.7
1	P	1	57	SypO2	68	1943	91.7
1	P	1	57	SypO2	68	1941	91.7
1	P	1	57	SypO2	68	1934	91.7
1	P	1	57	SypO2	69	1922	92.7
1	P	1	57	SypO2	69	1919	92.7
1	P	1	57	SypO2	69	1919	92.9
1	P	1	57	SypO2	70	1907	93.9
1	P	1	57	SypO2	70	1909	93.5
1	P	1	57	SypO2	70	1909	93.7
1	P	1	57	SypO2	71	1902	94.9
1	P	1	57	SypO2	71	1899	94.7
1	P	1	57	SypO2	71	1903	94.7
1	P	1	58	SypO2	1	2010	24.1
1	P	1	58	SypO2	1	2014	24.1
1	P	1	58	SypO2	1	2008	24.1
1	P	1	58	SypO2	2	2007	25.8
1	P	1	58	SypO2	2	2004	25.8
1	P	1	58	SypO2	2	2003	25.8
1	P	1	58	SypO2	3	1994	27
1	P	1	58	SypO2	3	1996	27
1	P	1	58	SypO2	3	1994	27
1	P	1	58	SypO2	4	1994	28
1	P	1	58	SypO2	4	1990	28
1	P	1	58	SypO2	4	1990	28
1	P	1	58	SypO2	5	1985	29
1	P	1	58	SypO2	5	1986	29
1	P	1	58	SypO2	5	1985	29
1	P	1	58	SypO2	6	1983	30
1	P	1	58	SypO2	6	1987	30
1	P	1	58	SypO2	6	1981	30
1	P	1	58	SypO2	7	1981	31
1	P	1	58	SypO2	7	1978	30.8
1	P	1	58	SypO2	7	1975	31
1	P	1	58	SypO2	8	1977	31.8
1	P	1	58	SypO2	8	1975	31.8
1	P	1	58	SypO2	8	1973	31.8
1	P	1	58	SypO2	9	1972	32.8
1	P	1	58	SypO2	9	1972	32.8
1	P	1	58	SypO2	9	1971	32.8
1	P	1	58	SypO2	10	1967	33.8
1	P	1	58	SypO2	10	1967	34
1	P	1	58	SypO2	10	1968	33.8
1	P	1	58	SypO2	11	1966	34.8
1	P	1	58	SypO2	11	1965	34.8
1	P	1	58	SypO2	11	1963	34.8
1	P	1	58	SypO2	12	1971	35.8
1	P	1	58	SypO2	12	1968	35.8
1	P	1	58	SypO2	12	1963	35.8
1	P	1	58	SypO2	13	1969	36.8
1	P	1	58	SypO2	13	1970	36.8
1	P	1	58	SypO2	13	1970	36.8
1	P	1	58	SypO2	14	1964	37.8
1	P	1	58	SypO2	14	1957	37.8
1	P	1	58	SypO2	14	1962	37.8
1	P	1	58	SypO2	15	1958	38.7
1	P	1	58	SypO2	15	1962	38.8
1	P	1	58	SypO2	15	1964	38.7
1	P	1	58	SypO2	16	1962	39.8
1	P	1	58	SypO2	16	1962	39.7
1	P	1	58	SypO2	16	1961	39.7
1	P	1	58	SypO2	17	1962	40.7
1	P	1	58	SypO2	17	1962	40.8
1	P	1	58	SypO2	17	1959	40.7
1	P	1	58	SypO2	18	1958	41.7
1	P	1	58	SypO2	18	1951	41.7
1	P	1	58	SypO2	18	1954	41.7
1	P	1	58	SypO2	19	1952	42.7
1	P	1	58	SypO2	19	1957	42.7
1	P	1	58	SypO2	19	1955	42.8
1	P	1	58	SypO2	20	1953	43.7
1	P	1	58	SypO2	20	1954	43.7
1	P	1	58	SypO2	20	1952	43.7
1	P	1	58	SypO2	21	1957	44.7
1	P	1	58	SypO2	21	1955	44.8
1	P	1	58	SypO2	21	1951	44.7
1	P	1	58	SypO2	22	1952	45.7
1	P	1	58	SypO2	22	1956	45.7
1	P	1	58	SypO2	22	1958	45.7
1	P	1	58	SypO2	23	1958	46.7
1	P	1	58	SypO2	23	1954	46.7
1	P	1	58	SypO2	23	1953	46.7
1	P	1	58	SypO2	24	1958	47.7
1	P	1	58	SypO2	24	1951	47.7
1	P	1	58	SypO2	24	1950	47.7
1	P	1	58	SypO2	25	1956	48.7
1	P	1	58	SypO2	25	1951	48.7
1	P	1	58	SypO2	25	1953	48.7
1	P	1	58	SypO2	26	1954	49.7
1	P	1	58	SypO2	26	1956	49.7
1	P	1	58	SypO2	26	1957	49.7
1	P	1	58	SypO2	27	1955	50.7
1	P	1	58	SypO2	27	1952	50.7
1	P	1	58	SypO2	27	1956	50.8
[truncated: 5,670 more rows]

## Sheet: Supplementary Figure 5 A
IsDUF4198 NiCl2 (IsDUF4198NiCl2)				IsDUF4198 NiCl2 (IsDUF4198NiCl2)				IsDUF4198 NiCl2 (IsDUF4198NiCl2)
Molar [ ]	Experimental Tm	Model Curve	Model Tm	Molar [ ]	Experimental Tm	Model Curve	Model Tm	Molar [ ]	Experimental Tm	Model Curve	Model Tm
1e-05	66.7	0	61.76	0	61.69	0	61.69	0	61.76	0	61.725
0	61.76	1.61532e-07	61.86	1e-06	62.7	1.61369e-07	61.79	0	61.69	1.62396e-07	61.825
1e-06	64.35	3.13919e-07	61.96	2.5e-06	65.19	3.13565e-07	61.89	1e-06	63.3	3.15713e-07	61.925
2.5e-06	64.53	4.57766e-07	62.06	5e-06	null	4.57193e-07	61.99	2.5e-06	65.36	4.60562e-07	62.025
5e-06	null	5.93648e-07	62.16	1e-05	66.52	5.92828e-07	62.09	5e-06	null	5.97524e-07	62.125
1.5e-05	69.07	7.22111e-07	62.26	1.5e-05	68.95	7.21015e-07	62.19	1e-05	66.46	7.27152e-07	62.225
2e-05	69.37	8.43676e-07	62.36	2e-05	69.19	8.42273e-07	62.29	1.5e-05	68.61	8.49975e-07	62.325
2.5e-05	69.62	9.58837e-07	62.46	2.5e-05	69.56	9.57095e-07	62.39	2e-05	69.12	9.66494e-07	62.425
3.5e-05	69.74	1.0681e-06	62.56	3.5e-05	69.83	1.066e-06	62.49	2.5e-05	69.37	1.0772e-06	62.525
5e-05	70.08	1.1718e-06	62.66	5e-05	70.04	1.1693e-06	62.59	3.5e-05	69.51	1.1825e-06	62.625
7.5e-05	70.55	1.2705e-06	62.76	7.5e-05	70.47	1.2676e-06	62.69	5e-05	69.79	1.2829e-06	62.725
0.0001	71.16	1.3646e-06	62.86	0.0001	71.17	1.3611e-06	62.79	7.5e-05	70.31	1.3789e-06	62.825
		1.4544e-06	62.96			1.4505e-06	62.89	0.0001	70.96	1.4707e-06	62.925
		1.5404e-06	63.06			1.5359e-06	62.99			1.5589e-06	63.025
		1.623e-06	63.16			1.6178e-06	63.09			1.6437e-06	63.125
		1.7024e-06	63.26			1.6965e-06	63.19			1.7256e-06	63.225
		1.779e-06	63.36			1.7724e-06	63.29			1.805e-06	63.325
		1.8532e-06	63.46			1.8458e-06	63.39			1.8822e-06	63.425
		1.9254e-06	63.56			1.9171e-06	63.49			1.9575e-06	63.525
		1.9958e-06	63.66			1.9866e-06	63.59			2.0313e-06	63.625
		2.0648e-06	63.76			2.0546e-06	63.69			2.104e-06	63.725
		2.1326e-06	63.86			2.1213e-06	63.79			2.1759e-06	63.825
		2.1997e-06	63.96			2.1873e-06	63.89			2.2473e-06	63.925
		2.2664e-06	64.06			2.2527e-06	63.99			2.3186e-06	64.025
		2.3329e-06	64.16			2.3178e-06	64.09			2.3902e-06	64.125
		2.3997e-06	64.26			2.3831e-06	64.19			2.4624e-06	64.225
		2.467e-06	64.36			2.4488e-06	64.29			2.5356e-06	64.325
		2.5352e-06	64.46			2.5153e-06	64.39			2.6102e-06	64.425
		2.6047e-06	64.56			2.5829e-06	64.49			2.6866e-06	64.525
		2.6757e-06	64.66			2.652e-06	64.59			2.7651e-06	64.625
		2.7488e-06	64.76			2.723e-06	64.69			2.8462e-06	64.725
		2.8243e-06	64.86			2.7961e-06	64.79			2.9304e-06	64.825
		2.9026e-06	64.96			2.8719e-06	64.89			3.0181e-06	64.925
		2.9842e-06	65.06			2.9507e-06	64.99			3.1098e-06	65.025
		3.0695e-06	65.16			3.0331e-06	65.09			3.2061e-06	65.125
		3.1589e-06	65.26			3.1194e-06	65.19			3.3074e-06	65.225
		3.2531e-06	65.36			3.2101e-06	65.29			3.4144e-06	65.325
		3.3525e-06	65.46			3.3058e-06	65.39			3.5276e-06	65.425
		3.4577e-06	65.56			3.4071e-06	65.49			3.6478e-06	65.525
		3.5694e-06	65.66			3.5144e-06	65.59			3.7756e-06	65.625
		3.6881e-06	65.76			3.6285e-06	65.69			3.9119e-06	65.725
		3.8147e-06	65.86			3.75e-06	65.79			4.0573e-06	65.825
		3.9497e-06	65.96			3.8797e-06	65.89			4.2129e-06	65.925
		4.0942e-06	66.06			4.0183e-06	65.99			4.3794e-06	66.025
		4.2489e-06	66.16			4.1667e-06	66.09			4.558e-06	66.125
		4.4147e-06	66.26			4.3257e-06	66.19			4.7497e-06	66.225
		4.5927e-06	66.36			4.4963e-06	66.29			4.9556e-06	66.325
		4.784e-06	66.46			4.6795e-06	66.39			5.1771e-06	66.425
		4.9896e-06	66.56			4.8766e-06	66.49			5.4155e-06	66.525
		5.211e-06	66.66			5.0886e-06	66.59			5.6722e-06	66.625
		5.4494e-06	66.76			5.3169e-06	66.69			5.9488e-06	66.725
		5.7063e-06	66.86			5.5629e-06	66.79			6.2471e-06	66.825
		5.9833e-06	66.96			5.8282e-06	66.89			6.5689e-06	66.925
		6.2821e-06	67.06			6.1143e-06	66.99			6.9161e-06	67.025
		6.6046e-06	67.16			6.4231e-06	67.09			7.2911e-06	67.125
		6.9528e-06	67.26			6.7564e-06	67.19			7.696e-06	67.225
		7.3289e-06	67.36			7.1164e-06	67.29			8.1335e-06	67.325
		7.7353e-06	67.46			7.5054e-06	67.39			8.6062e-06	67.425
		8.1744e-06	67.56			7.9257e-06	67.49			9.1173e-06	67.525
		8.6491e-06	67.66			8.3801e-06	67.59			9.6698e-06	67.625
		9.1624e-06	67.76			8.8713e-06	67.69			1.0267e-05	67.725
		9.7175e-06	67.86			9.4027e-06	67.79			1.0914e-05	67.825
		1.0318e-05	67.96			9.9774e-06	67.89			1.1613e-05	67.925
		1.0968e-05	68.06			1.0599e-05	67.99			1.2369e-05	68.025
		1.1671e-05	68.16			1.1272e-05	68.09			1.3188e-05	68.125
		1.2431e-05	68.26			1.2e-05	68.19			1.4074e-05	68.225
		1.3255e-05	68.36			1.2788e-05	68.29			1.5034e-05	68.325
		1.4146e-05	68.46			1.3642e-05	68.39			1.6072e-05	68.425
		1.5112e-05	68.56			1.4565e-05	68.49			1.7197e-05	68.525
		1.6157e-05	68.66			1.5566e-05	68.59			1.8415e-05	68.625
		1.7289e-05	68.76			1.6649e-05	68.69			1.9734e-05	68.725
		1.8515e-05	68.86			1.7823e-05	68.79			2.1162e-05	68.825
		1.9843e-05	68.96			1.9094e-05	68.89			2.271e-05	68.925
		2.1281e-05	69.06			2.0471e-05	68.99			2.4387e-05	69.025
		2.284e-05	69.16			2.1963e-05	69.09			2.6204e-05	69.125
		2.4529e-05	69.26			2.358e-05	69.19			2.8173e-05	69.225
		2.636e-05	69.36			2.5333e-05	69.29			3.0306e-05	69.325
		2.8344e-05	69.46			2.7232e-05	69.39			3.2619e-05	69.425
		3.0494e-05	69.56			2.929e-05	69.49			3.5125e-05	69.525
		3.2825e-05	69.66			3.1522e-05	69.59			3.7842e-05	69.625
		3.5352e-05	69.76			3.3941e-05	69.69			4.0788e-05	69.725
		3.8091e-05	69.86			3.6564e-05	69.79			4.3982e-05	69.825
		4.1062e-05	69.96			3.9408e-05	69.89			4.7446e-05	69.925
		4.4284e-05	70.06			4.2493e-05	69.99			5.1202e-05	70.025
		4.7777e-05	70.16			4.5838e-05	70.09			5.5275e-05	70.125
		5.1566e-05	70.26			4.9466e-05	70.19			5.9693e-05	70.225
		5.5677e-05	70.36			5.3402e-05	70.29			6.4486e-05	70.325
		6.0135e-05	70.46			5.7671e-05	70.39			6.9685e-05	70.425
		6.4972e-05	70.56			6.2303e-05	70.49			7.5326e-05	70.525
		7.0221e-05	70.66			6.7329e-05	70.59			8.1446e-05	70.625
		7.5915e-05	70.76			7.2783e-05	70.69			8.8087e-05	70.725
		8.2095e-05	70.86			7.8701e-05	70.79			9.5294e-05	70.825
		8.8802e-05	70.96			8.5124e-05	70.89			0.00010312	70.925
		9.6082e-05	71.06			9.2096e-05	70.99			0.00011161	71.025
		0.00010398	71.16			9.9663e-05	71.09			0.00012082	71.125
		0.00011256	71.26			0.00010788	71.19			0.00013083	71.225
		0.00012187	71.36			0.0001168	71.29			0.00014169	71.325
		0.00013198	71.46			0.00012648	71.39			0.00015348	71.425
		0.00014296	71.56			0.000137	71.49			0.00016629	71.525
		0.00015489	71.66			0.00014842	71.59			0.0001802	71.625
		0.00016783	71.76			0.00016082	71.69			0.0001953	71.725
		0.0001819	71.86			0.00017429	71.79			0.00021171	71.825
		0.00019717	71.96			0.00018893	71.89			0.00022953	71.925
		0.00021377	72.06			0.00020482	71.99			0.00024889	72.025
		0.00023179	72.16			0.00022209	72.09			0.00026992	72.125
		0.00025138	72.26			0.00024086	72.19			0.00029277	72.225
		0.00027266	72.36			0.00026125	72.29			0.0003176	72.325
		0.00029579	72.46			0.00028341	72.39			0.00034459	72.425
		0.00032093	72.56			0.00030749	72.49			0.00037392	72.525
		0.00034825	72.66			0.00033366	72.59			0.00040579	72.625
		0.00037794	72.76			0.00036212	72.69			0.00044044	72.725
		0.00041022	72.86			0.00039305	72.79			0.00047811	72.825
		0.00044531	72.96			0.00042667	72.89			0.00051906	72.925
		0.00048347	73.06			0.00046323	72.99			0.00056358	73.025
		0.00052495	73.16			0.00050299	73.09			0.000612	73.125
		0.00057006	73.26			0.00054622	73.19			0.00066465	73.225
		0.00061912	73.36			0.00059323	73.29			0.00072191	73.325
		0.00067248	73.46			0.00064437	73.39			0.00078418	73.425
		0.00073052	73.56			0.00069999	73.49			0.00085192	73.525
		0.00079365	73.66			0.0007605	73.59
		0.00086234	73.76			0.00082632	73.69

## Sheet: Supplementary 5 B
IsDUF4198a CoCl2 (IsDUF4198aCoCl2)				IsDUF4198a CoCl2 (IsDUF4198aCoCl2)				IsDUF4198a CoCl2 (IsDUF4198aCoCl2)
Molar [ ]	Experimental Tm	Model Curve	Model Tm	Molar [ ]	Experimental Tm	Model Curve	Model Tm	Molar [ ]	Experimental Tm	Model Curve	Model Tm
0	60.8	0	60.8	0	60.59	0	60.59	5e-05	67.77	0	60.53
1e-06	61.7	1.69493e-07	60.9	1e-06	61.55	1.68397e-07	60.69	3.5e-05	67.2	1.69026e-07	60.63
2.5e-06	64.07	3.30332e-07	61	2.5e-06	null	3.28008e-07	60.79	2.5e-05	67.17	3.29307e-07	60.73
5e-06	65.22	4.83177e-07	61.1	5e-06	64.49	4.79488e-07	60.89	2e-05	67.08	4.81504e-07	60.83
1e-05	66.31	6.28666e-07	61.2	1e-05	65.94	6.23467e-07	60.99	1.5e-05	66.91	6.26249e-07	60.93
1.5e-05	67.08	7.67408e-07	61.3	1.5e-05	66.89	7.60545e-07	61.09	1e-05	65.52	7.64152e-07	61.03
2e-05	67.29	8.9999e-07	61.4	2e-05	null	8.91303e-07	61.19	5e-06	65.36	8.95794e-07	61.13
2.5e-05	67.5	1.02698e-06	61.5	2.5e-05	67.28	1.0163e-06	61.29	2.5e-06	62.7	1.02174e-06	61.23
3.5e-05	67.52	1.14893e-06	61.6	3.5e-05	67.49	1.13606e-06	61.39	1e-06	61.2	1.14253e-06	61.33
5e-05	67.78	1.26636e-06	61.7	5e-05	68	1.25112e-06	61.49	0	60.53	1.2587e-06	61.43
		1.37981e-06	61.8			1.36199e-06	61.59			1.37075e-06	61.53
		1.48977e-06	61.9			1.46915e-06	61.69			1.4792e-06	61.63
		1.59674e-06	62			1.57308e-06	61.79			1.58452e-06	61.73
		1.70123e-06	62.1			1.67427e-06	61.89			1.68721e-06	61.83
		1.80371e-06	62.2			1.77318e-06	61.99			1.78773e-06	61.93
		1.90466e-06	62.3			1.87027e-06	62.09			1.88657e-06	62.03
		2.00458e-06	62.4			1.96601e-06	62.19			1.9842e-06	62.13
		2.10395e-06	62.5			2.06086e-06	62.29			2.0811e-06	62.23
		2.20326e-06	62.6			2.15529e-06	62.39			2.17773e-06	62.33
		2.30301e-06	62.7			2.24975e-06	62.49			2.27458e-06	62.43
		2.4037e-06	62.8			2.34474e-06	62.59			2.37215e-06	62.53
		2.50585e-06	62.9			2.44074e-06	62.69			2.47093e-06	62.63
		2.61001e-06	63			2.53823e-06	62.79			2.57144e-06	62.73
		2.71671e-06	63.1			2.63775e-06	62.89			2.67422e-06	62.83
		2.82654e-06	63.2			2.73982e-06	62.99			2.77981e-06	62.93
		2.94008e-06	63.3			2.84498e-06	63.09			2.88878e-06	63.03
		3.05797e-06	63.4			2.95382e-06	63.19			3.00174e-06	63.13
		3.18086e-06	63.5			3.06694e-06	63.29			3.11931e-06	63.23
		3.30944e-06	63.6			3.18496e-06	63.39			3.24215e-06	63.33
		3.44443e-06	63.7			3.30856e-06	63.49			3.37095e-06	63.43
		3.5866e-06	63.8			3.43843e-06	63.59			3.50645e-06	63.53
		3.73679e-06	63.9			3.57533e-06	63.69			3.64944e-06	63.63
		3.89584e-06	64			3.72004e-06	63.79			3.80073e-06	63.73
		4.06471e-06	64.1			3.87341e-06	63.89			3.96122e-06	63.83
		4.24437e-06	64.2			4.03635e-06	63.99			4.13185e-06	63.93
		4.43589e-06	64.3			4.2098e-06	64.09			4.31363e-06	64.03
		4.64042e-06	64.4			4.39481e-06	64.19			4.50764e-06	64.13
		4.85916e-06	64.5			4.59247e-06	64.29			4.71505e-06	64.23
		5.09344e-06	64.6			4.80398e-06	64.39			4.93709e-06	64.33
		5.34467e-06	64.7			5.03061e-06	64.49			5.17511e-06	64.43
		5.61436e-06	64.8			5.27373e-06	64.59			5.43056e-06	64.53
		5.90416e-06	64.9			5.53482e-06	64.69			5.70498e-06	64.63
		6.21584e-06	65			5.81547e-06	64.79			6.00006e-06	64.73
		6.55129e-06	65.1			6.11741e-06	64.89			6.3176e-06	64.83
		6.91259e-06	65.2			6.44248e-06	64.99			6.65957e-06	64.93
		7.30195e-06	65.3			6.79269e-06	65.09			7.02805e-06	65.03
		7.72178e-06	65.4			7.17022e-06	65.19			7.42535e-06	65.13
		8.17467e-06	65.5			7.57739e-06	65.29			7.85392e-06	65.23
		8.66346e-06	65.6			8.01674e-06	65.39			8.31644e-06	65.33
		9.19116e-06	65.7			8.49101e-06	65.49			8.81578e-06	65.43
		9.76109e-06	65.8			9.00317e-06	65.59			9.35508e-06	65.53
		1.03768e-05	65.9			9.55642e-06	65.69			9.93771e-06	65.63
		1.10422e-05	66			1.01543e-05	65.79			1.05673e-05	65.73
		1.17614e-05	66.1			1.08004e-05	65.89			1.12479e-05	65.83
		1.25389e-05	66.2			1.1499e-05	65.99			1.19838e-05	65.93
		1.33798e-05	66.3			1.22544e-05	66.09			1.27796e-05	66.03
		1.42892e-05	66.4			1.30715e-05	66.19			1.36404e-05	66.13
		1.5273e-05	66.5			1.39554e-05	66.29			1.45717e-05	66.23
		1.63375e-05	66.6			1.49118e-05	66.39			1.55793e-05	66.33
		1.74894e-05	66.7			1.59467e-05	66.49			1.66698e-05	66.43
		1.87361e-05	66.8			1.70669e-05	66.59			1.78502e-05	66.53
		2.00856e-05	66.9			1.82794e-05	66.69			1.91279e-05	66.63
		2.15465e-05	67			1.95922e-05	66.79			2.05113e-05	66.73
		2.31283e-05	67.1			2.10136e-05	66.89			2.20092e-05	66.83
		2.48411e-05	67.2			2.25528e-05	66.99			2.36314e-05	66.93
		2.6696e-05	67.3			2.42198e-05	67.09			2.53884e-05	67.03
		2.8705e-05	67.4			2.60255e-05	67.19			2.72915e-05	67.13
		3.08812e-05	67.5			2.79816e-05	67.29			2.93531e-05	67.23
		3.32387e-05	67.6			3.01007e-05	67.39			3.15868e-05	67.33
		3.57929e-05	67.7			3.23968e-05	67.49			3.4007e-05	67.43
		3.85605e-05	67.8			3.48849e-05	67.59			3.66297e-05	67.53
		4.15596e-05	67.9			3.75814e-05	67.69			3.9472e-05	67.63
		4.48099e-05	68			4.05038e-05	67.79			4.25527e-05	67.73
		4.83327e-05	68.1			4.36716e-05	67.89			4.58921e-05	67.83
		5.21513e-05	68.2			4.71056e-05	67.99			4.95122e-05	67.93
		5.62908e-05	68.3			5.08285e-05	68.09			5.3437e-05	68.03
		6.07788e-05	68.4			5.4865e-05	68.19			5.76925e-05	68.13
		6.56449e-05	68.5			5.9242e-05	68.29			6.23071e-05	68.23
		7.09215e-05	68.6			6.39886e-05	68.39			6.73114e-05	68.33
		7.66437e-05	68.7			6.91365e-05	68.49			7.2739e-05	68.43
		8.28498e-05	68.8			7.47201e-05	68.59			7.86261e-05	68.53
		8.95812e-05	68.9			8.07768e-05	68.69			8.50121e-05	68.63
		9.6883e-05	69			8.73473e-05	68.79			9.19401e-05	68.73
		0.000104804	69.1			9.44759e-05	68.89			9.94567e-05	68.83
		0.000113399	69.2			0.000102211	68.99			0.000107613	68.93
		0.000122724	69.3			0.000110604	69.09			0.000116463	69.03
		0.000132843	69.4			0.000119712	69.19			0.000126068	69.13
		0.000143824	69.5			0.000129597	69.29			0.000136492	69.23
		0.000155742	69.6			0.000140327	69.39			0.000147807	69.33
		0.000168679	69.7			0.000151974	69.49			0.00016009	69.43
		0.000182721	69.8			0.000164619	69.59			0.000173425	69.53
		0.000197966	69.9			0.000178347	69.69			0.000187903	69.63
		0.000214517	70			0.000193252	69.79			0.000203623	69.73
		0.000232489	70.1			0.000209438	69.89			0.000220694	69.83
		0.000252004	70.2			0.000227015	69.99			0.000239233	69.93
		0.000273197	70.3			0.000246106	70.09			0.000259368	70.03
		0.000296214	70.4			0.000266841	70.19			0.000281239	70.13
		0.000321215	70.5			0.000289366	70.29			0.000304997	70.23
		0.000348373	70.6			0.000313835	70.39			0.000330808	70.33
		0.000377876	70.7			0.00034042	70.49			0.00035885	70.43
		0.00040993	70.8			0.000369306	70.59			0.000389321	70.53
						0.000400694	70.69			0.000422432	70.63

## Sheet: Supplementary Figure 6 A
Enzyme	Mean	Deviation	Replicate 1	Replicate 2	Replicate 3	Replicate 4
CuCl2	1.02267	0.0206074	1.03667	1.00167	1.04367	1.00867
Cu-IsDUF4198	0.671333	0.0265016	0.504667	0.652667	0.659667	0.701667
Cu-PaDUF6702	0.144417	0.0263233	0.121667	0.122667	0.159667	0.173667
Cu-RbAng-1	0.834417	0.013326	0.832667	0.831667	0.852667	0.820667
Cu-MmAng-2	0.813667	0.0133915	0.805667	0.817667	0.800667	0.830667
Cu-LsAA9a	0.0516667	0.0060553	0.0536667	0.0426667	0.0556667	0.0546667

## Sheet: Supplementary Figure 6 B 
Enzyme	Mean	Deviation	Replicate 1	Replicate 2	Replicate 3	Replicate 4
NiCl2	0.08425	0	0.084	0.086	0.083	0.084
NI-IsDUF4198	0.0765	0.00378594	0.074	0.082	0.074	0.076
Ni-PaDUF6702	-0.0195	0.00443471	-0.021	-0.021	-0.023	-0.013
Ni-RbAng-1	-0.00775	0.00287228	-0.007	-0.012	-0.006	-0.006
Ni-MmAng-2	-0.01425	0.00206155	-0.016	-0.016	-0.013	-0.012

## Sheet: Supplementary Figure 6 C
Enzyme	Mean	Deviation	Replicate 1	Replicate 2	Replicate 3	Replicate 4
CoCl2	0.0514167	0.0102103	0.0516667	0.0426667	0.0656667	0.0456667
Co-IsDUF4198	0.0849167	0.00974252	0.0706667	0.0906667	0.0916667	0.0866667
Co-PaDUF6702	-0.0245833	0.00745542	-0.0353333	-0.0213333	-0.0233333	-0.0183333
Co-RbAng-1	0.0116667	0.00141421	0.0126667			0.0106667
Co-MmAng-2	0.00116667	0.000707107		0.00166667	0.000666667

## Sheet: Supplementary Figure 6 D
Enzyme	Mean	Deviation	Replicate 1	Replicate 2	Replicate 3	Replicate 4
CuCl2	0.00358333	0.00057735	0.00325	0.00425	0.00325	0.00125
Cu-IsDUF4198	0.00075	0.00129099	0.00125	0.00025	-0.00075	0.00225
Cu-PaDUF6702	0.00125	0	0.00125	0.00125	0.00125	0.00125
Cu-RbAng-1	0.00258333	0.00057735	0.00125	0.00225	0.00325	0.00225
Cu-MmAng-2	0.00275	0.00173205	0.00225	0.00125	0.00225	0.00525
Cu-LsAA9a	0.0516667	0.0060553	0.06125	0.09125	0.06025	0.06425
Cu-AnLPMO9c	0.0375	0.00298608	0.03825	0.03625	0.04125	0.03425

[truncated: 19 more sheets: Supplementary Figure 6 E, Supplementary Figure 6 F, Supplementary Figure 8 A, Supplementary Figure 10 A, Supplementary Figure 10 B, Supplementary Figure 10 C, Supplementary Figure 11 A, Supplementary Figure 11 B, Supplementary Figure 11 C, Supplementary Figure 18 A, Supplementary Figure 18 B, Supplementary Figure 18 C, Supplementary Figure 19 A, Supplementary Figure 19 B, Supplementary Figure 20 A, Supplementary Figure 20 B, Supplementary Figure 20 C, Supplementary Figure 21 , Supplementary Figure 25 D]
